# Supplementary material for: Transcriptome analysis of CNS immediately before and after the detection of PrPSc in SSBP/1 sheep scrapie
Source: Vet Microbiol. 2014 Oct 10;173(3-4):201–7. doi: 10.1016/j.vetmic.2014.07.026 (PMC4206282; doi:10.1016/j.vetmic.2014.07.026)
Supplement: Supplementary file 1 [file mmc1.xlsx]

## Sheet: D75 vs. C
Table S1. Differentially-expressed genes in the D75 vs. C comparison.
				SSBP1 D75 vs. Control			SSBP1 D125 vs. Control			SSBP1 D75 vs. SSBP1 D125
Transcript ID	Gene Symbol	Accession No	Gene name	p value	q value	FC	p value	q value	FC	p value	q value	FC
14817287	CHRNA3	XM_004017821.1	cholinergic receptor, nicotinic, alpha 3 (neuronal)	0.0103309	0.0497179	5.80841	0.11725	0.852129	-2.39673	0.00265685	0.0782321	8.19726
14727871	HAPLN4	XM_004009142.1	hyaluronan and proteoglycan link protein 4	0.0178581	0.0497179	4.27954	0.529713	0.927343	-1.34972	0.108647	0.228739	2.13331
14721176	MET	NM_001111071.1	met proto-oncogene	0.0332612	0.0497179	3.81221	0.582854	0.940186	-1.32618	0.0314329	0.120248	3.37215
14739337	MALRD1	XM_005890186.1	MAM and LDL receptor class A domain containing 1	0.0416326	0.0497179	3.38445	0.766028	0.97361	-1.15837	0.00931716	0.089571	4.90789
14723057	MEIS2	XM_004023192.1	Meis homeobox 2	0.0154575	0.0497179	2.99359	0.820599	0.984256	1.08068	0.414552	0.53946	1.29266
14791279	CSRP2	XM_004006208.1	cysteine and glycine-rich protein 2	0.00359106	0.0497179	2.89659	0.128413	0.852129	-1.49962	0.0150584	0.0960132	1.99918
14860309	HS3ST4	XM_004021204.1	heparan sulfate (glucosamine) 3-O-sulfotransferase 4	0.00551707	0.0497179	2.73646	0.585069	0.940186	-1.14723	0.341274	0.479242	1.24621
14729243	HCN2	XM_004009463.1	hyperpolarization activated cyclic nucleotide-gated potassium channel 2	0.0138704	0.0497179	2.69834	0.974032	0.9999	-1.00985	0.0790051	0.192017	1.7265
14739341	C10orf112	XM_005890186.1	MAM and LDL receptor class A domain containing 1	0.048277	0.0497428	2.66554	0.470197	0.880296	-1.35734	0.00585143	0.0782321	4.3941
14789119	ALDH1A3	XM_004018018.1	aldehyde dehydrogenase 1 family, member A3	0.034834	0.0497179	2.54576	0.193429	0.852129	-1.65507	0.00414268	0.0782321	3.98333
14842004	C10orf112	XM_004014664.1	MAM and LDL receptor class A domain containing 1	0.0464126	0.0497179	2.49192	0.297554	0.852129	-1.51622	0.0101135	0.089571	3.34372
14779437	CHRNA6	XM_004021808.1	cholinergic receptor, nicotinic, alpha 6 (neuronal)	0.038487	0.0497179	2.47173	0.768718	0.97361	-1.11118	0.189776	0.324575	1.57315
14737867	FCHSD1	XM_004008902.1	FCH and double SH3 domains 1	0.0274515	0.0497179	2.46378	0.335197	0.852129	-1.38553	0.0448276	0.137251	2.02125
14802348	HSD17B6	XM_004006568.1	hydroxysteroid (17-beta) dehydrogenase 6	0.0176526	0.0497179	2.37991	0.319191	0.852129	1.33706	0.740868	0.80284	-1.0864
14723613	IGFBP2	NM_001009436.1	insulin-like growth factor binding protein 2, 36kDa	0.0143514	0.0497179	2.34918	0.243786	0.852129	1.38244	0.107061	0.227846	1.52885
14726543	TTK	XM_004011122.1	TTK protein kinase	0.0286866	0.0497179	2.29129	0.287165	0.852129	-1.40242	0.0202396	0.103653	2.25146
14809824	SCN1A	XM_004004637.1	sodium channel, voltage-gated, type I, alpha subunit	0.0376147	0.0497179	2.27589	0.327151	0.852129	-1.39096	0.0531745	0.150808	1.94365
14723783	GALNTL6	XM_004004459.1	UDP-N-acetyl-alpha-D-galactosamine:polypeptide N-acetylgalactosaminyltransferase-like 6	0.00178969	0.0497179	2.25206	0.19205	0.852129	1.25124	0.0494494	0.146711	1.39779
14847260	GCNT4	XM_004010852.1	glucosaminyl (N-acetyl) transferase 4, core 2	0.0163887	0.0497179	2.239	0.0155968	0.852129	-2.26088	0.0146923	0.0952673	2.09632
14813106	KLHDC8A	XM_004023347.1	kelch domain containing 8A	0.0477658	0.0497179	2.21388	0.187109	0.852129	-1.61122	0.0503826	0.146711	2.0129
14786189	ADPRHL1	XM_004012371.1	ADP-ribosylhydrolase like 1	0.030363	0.0497179	2.20559	0.349863	0.852129	-1.3289	0.0821074	0.197626	1.68751
14774043	CLRN1	XM_004003255.1	clarin 1	0.0498599	0.0499	2.20064	0.921951	0.99908	1.03345	0.0432396	0.137251	2.08719
14783260	PXDN	XM_004005183.1	peroxidasin homolog (Drosophila)	0.0240913	0.0497179	2.16345	0.456996	0.872583	-1.22708	0.0405678	0.133164	1.82055
14767365	NTS	XM_004006237.1	neurotensin	0.0253074	0.0497179	2.15266	0.0834389	0.852129	-1.71141	0.00460335	0.0782321	2.76765
14749484	LRTM2	XM_002704477.1	leucine-rich repeats and transmembrane domains 2	0.0448572	0.0497179	2.14142	0.229915	0.852129	-1.49577	0.00722867	0.083669	2.92836
14757622	GIPC2	XM_004002102.1	GIPC PDZ domain containing family, member 2	0.0168968	0.0497179	2.05174	0.87357	0.989392	-1.03709	0.0647581	0.165436	1.55726
14768535	MFSD4	XM_004013557.1	major facilitator superfamily domain containing 4	0.0226007	0.0497179	2.04545	0.365044	0.852129	-1.25874	0.0166863	0.100498	1.99451
14806290	OR6C4	XM_004007476.1	olfactory receptor, family 6, subfamily C, member 4	0.0212602	0.0497179	2.03113	0.445319	0.870002	1.20562	0.0938224	0.213813	1.50287
14754865	LOC530825	XM_005208700.1	olfactory receptor 18-like	0.0295357	0.0497179	2.02124	0.280605	0.852129	-1.34137	0.00605726	0.0782321	2.5042
14810787	ACTR3B	XM_004008183.1	ARP3 actin-related protein 3 homolog B (yeast)	0.00316002	0.0497179	2.01835	0.136797	0.852129	-1.28901	0.0214082	0.105914	1.50464
14747040	NMB	XM_004017766.1	neuromedin B	0.0373322	0.0497179	2.01287	0.18966	0.852129	-1.47458	0.0192311	0.103653	2.10737
14888457	ISL1	XM_004017002.1	ISL LIM homeobox 1	0.0416942	0.0497179	1.9904	0.400849	0.853185	-1.27259	0.696243	0.761467	-1.10265
14753970	TMC5	XM_004020801.1	transmembrane channel-like 5	0.016441	0.0497179	1.98961	0.386184	0.852129	1.21516	0.898172	0.920041	1.02521
14854167	FAM19A2	XM_004006509.1	family with sequence similarity 19 (chemokine (C-C motif)-like), member A2	0.0364716	0.0497179	1.98523	0.0560282	0.852129	-1.83017	0.0050478	0.0782321	2.67904
14814041	PPP1R1B	XM_004012843.1	protein phosphatase 1, regulatory (inhibitor) subunit 1B	0.0403805	0.0497179	1.96378	0.926026	0.9999	1.0254	0.176797	0.311945	1.4256
14790419	TMEM229B	XM_004010734.1	transmembrane protein 229B	0.0208575	0.0497179	1.96239	0.152619	0.852129	-1.42622	0.0106904	0.0901475	2.02994
14708772	GULP1	XM_004004516.1	GULP, engulfment adaptor PTB domain containing 1	0.0245446	0.0497179	1.93391	0.760336	0.97361	-1.07315	0.0198901	0.103653	1.86334
14845836	NDUFS6	XM_004023686.1	NADH dehydrogenase (ubiquinone) Fe-S protein 6, 13kDa (NADH-coenzyme Q reductase)	0.0106987	0.0497179	1.92745	0.512058	0.927343	-1.13341	0.0132401	0.0952673	1.74808
14810392	CNTN6	XM_004018320.1	contactin 6	0.0305645	0.0497179	1.92321	0.109102	0.852129	-1.54789	0.00499576	0.0782321	2.45289
14744960	PPM1N	XM_004015753.1	protein phosphatase, Mg2+/Mn2+ dependent, 1N (putative)	0.0285219	0.0497179	1.91944	0.536031	0.927343	1.16092	0.381745	0.512482	1.2116
14769081	HIGD1B	XM_004012989.1	HIG1 hypoxia inducible domain family, member 1B	0.0371006	0.0497179	1.90418	0.142217	0.852129	1.50321	0.947141	0.961364	1.01503
14881063	BMP6	XM_004019360.1	bone morphogenetic protein 6	0.00375121	0.0497179	1.85597	0.294023	0.852129	1.16774	0.0078597	0.0857818	1.60342
14800100	SLC2A3	NM_174603.3	solute carrier family 2 (facilitated glucose transporter), member 3	0.0210247	0.0497179	1.85523	0.0797628	0.852129	-1.52116	0.0144182	0.0952673	1.83376
14849188	OTOS	XM_004001758.1	otospiralin	0.0156441	0.0497179	1.85087	0.620853	0.940186	-1.10091	0.0214466	0.105914	1.6642
14726217	COX7A2	XM_004014979.1	cytochrome c oxidase subunit VIIa polypeptide 2 (liver)	0.0286641	0.0497179	1.8502	0.258384	0.852129	-1.30766	0.0792077	0.192017	1.50049
14778880	OR8K3	XM_004016780.1	olfactory receptor, family 8, subfamily K, member 3	0.0275917	0.0497179	1.8347	0.402964	0.853185	1.20773	0.0518325	0.149202	1.57487
14843913	GRM1	XM_004011399.1	glutamate receptor, metabotropic 1	0.0305756	0.0497179	1.8205	0.525479	0.927343	-1.15425	0.0602322	0.157267	1.55254
14719063	KCTD8	XM_004009799.1	potassium channel tetramerization domain containing 8	0.0398458	0.0497179	1.81047	0.394607	0.852437	-1.23133	0.0416623	0.135124	1.68906
14885888	NCS1	XM_004007143.1	neuronal calcium sensor 1	0.0373125	0.0497179	1.80544	0.0403083	0.852129	-1.78248	0.00565397	0.0782321	2.30261
14729252	FGF22	XM_004008762.1	fibroblast growth factor 22	0.00715804	0.0497179	1.78963	0.874008	0.989392	1.0244	0.0064933	0.0782321	1.70195
14835494	ASAH2	XM_004020276.1	N-acylsphingosine amidohydrolase (non-lysosomal ceramidase) 2	0.00865477	0.0497179	1.78855	0.405683	0.853185	-1.14536	0.181424	0.317023	1.22777
14828988	IMMP2L	XM_004007885.1	IMP2 inner mitochondrial membrane peptidase-like (S. cerevisiae)	0.019634	0.0497179	1.786	0.133634	0.852129	-1.37508	0.0172748	0.102282	1.7082
14729102	BCAT1	NM_001009444.1	branched chain amino-acid transaminase 1, cytosolic	0.0472933	0.0497179	1.78563	0.178633	0.852129	-1.42599	0.0308217	0.119306	1.79562
14765662	ANKRD26	XM_613082	ankyrin repeat domain 26	0.0306305	0.0497179	1.77839	0.775257	0.97361	1.06303	0.0480712	0.146033	1.57335
14889695	MYL4	XM_004013009.1	myosin, light chain 4, alkali; atrial, embryonic	0.0466024	0.0497179	1.77298	0.788636	0.97361	-1.06635	0.335428	0.472928	1.23938
14740746	PIK3R4	XR_173071.1	phosphoinositide-3-kinase, regulatory subunit 4	0.00426764	0.0497179	1.77159	0.0825153	0.852129	-1.30572	0.0219827	0.105914	1.42142
14866248	LENG9	XM_004015901.1	leukocyte receptor cluster (LRC) member 9	0.0325466	0.0497179	1.76915	0.566139	0.939782	-1.1333	0.133287	0.264248	1.37725
14742758	AMZ2	XM_004013152.1	archaelysin family metallopeptidase 2	0.0237367	0.0497179	1.76427	0.955208	0.9999	-1.01111	0.368144	0.5002	-1.17846
14894126	ACTA1	XM_004021342.1	actin, alpha 1, skeletal muscle	0.0419435	0.0497179	1.75951	0.122685	0.852129	-1.48251	0.0251418	0.111299	1.78848
14853778	OR7E24	XM_004009286.1	olfactory receptor, family 7, subfamily E, member 24	0.0341196	0.0497179	1.75601	0.0374762	0.852129	1.73067	0.596984	0.685692	1.10837
14869025	SEMA3F	XM_004018445.1	sema domain, immunoglobulin domain (Ig), short basic domain, secreted, (semaphorin) 3F	0.0105097	0.0497179	1.75591	0.155189	0.852129	-1.28358	0.00164703	0.0782321	2.10287
14769961	TINAGL1	XM_004005040.1	tubulointerstitial nephritis antigen-like 1	0.0327504	0.0497179	1.75561	0.0895766	0.852129	1.50997	0.430883	0.553316	-1.16632
14770066	REM2	XM_004010348.1	RAS (RAD and GEM)-like GTP binding 2	0.0303486	0.0497179	1.75374	0.79155	0.97361	-1.05659	0.0136186	0.0952673	1.84932
14839415	FRZB	XM_004004526.1	frizzled-related protein	0.00244625	0.0497179	1.75213	0.411242	0.853185	-1.10405	0.0258407	0.111469	1.34329
14850587	GRK5	XM_004020229.1	G protein-coupled receptor kinase 5	0.0110538	0.0497179	1.74451	0.337013	0.852129	1.17378	0.824631	0.871129	1.03231
14786032	PAPSS2	XM_004020277.1	3'-phosphoadenosine 5'-phosphosulfate synthase 2	0.00439883	0.0497179	1.74158	0.761637	0.97361	1.04051	0.0614801	0.158467	1.29282
14843768	MAP2K6	XM_004013148.1	mitogen-activated protein kinase kinase 6	0.0419922	0.0497179	1.74045	0.170653	0.852129	-1.39762	0.00654063	0.0782321	2.19021
14873161	HS3ST2	XM_004021196.1	heparan sulfate (glucosamine) 3-O-sulfotransferase 2	0.015804	0.0497179	1.74009	0.275237	0.852129	-1.221	0.040717	0.133164	1.47208
14781569	SFRP1	XM_004021874.1	secreted frizzled-related protein 1	0.0240148	0.0497179	1.72614	0.0651492	0.852129	1.50687	0.551841	0.650198	-1.108
14737185	CHRM4	XM_004016439.1	cholinergic receptor, muscarinic 4	0.00710812	0.0497179	1.72489	0.538537	0.927343	1.0929	0.0554015	0.153979	1.3351
14787941	RBPJL	XM_004014594.1	recombination signal binding protein for immunoglobulin kappa J region-like	0.0140344	0.0497179	1.72427	0.701431	0.972328	1.06605	0.0332083	0.122346	1.47901
14764433	KCNAB2	XM_004013761.1	potassium voltage-gated channel, shaker-related subfamily, beta member 2	0.0175413	0.0497179	1.72313	0.131635	0.852129	-1.33968	0.0125255	0.0952673	1.69488
14818304	FAM184B	XM_004009720.1	family with sequence similarity 184, member B	0.0185613	0.0497179	1.71625	0.270686	0.852129	1.2271	0.591102	0.682194	1.08937
14881611	RHOBTB2	XM_004005258.1	Rho-related BTB domain containing 2	0.0304394	0.0497179	1.7147	0.666356	0.9436	-1.09059	0.050277	0.146711	1.51911
14828203	GJB6	XM_004012168.1	gap junction protein, beta 6, 30kDa	0.0377343	0.0497179	1.71014	0.358338	0.852129	-1.22256	0.0767328	0.189655	1.47067
14786462	BAP1	XM_004018402.1	BRCA1 associated protein-1 (ubiquitin carboxy-terminal hydrolase)	0.0449671	0.0497179	1.70959	0.281257	0.852129	-1.28581	0.0441051	0.137251	1.6199
14888923	IQSEC3	XM_004023329.1	IQ motif and Sec7 domain 3	0.0292771	0.0497179	1.70852	0.261025	0.852129	-1.26286	0.0245316	0.111299	1.6519
14879497	STX1B	NM_001009440.1	syntaxin 1B	0.0491828	0.0497428	1.70687	0.201057	0.852129	-1.36642	0.0285662	0.11474	1.74614
14830441	ACBD7	XM_004014678.1	acyl-CoA binding domain containing 7	0.046543	0.0497179	1.7045	0.432781	0.870002	1.19641	0.872181	0.906592	1.03255
14815448	GLRX2	XM_004013584.1	glutaredoxin 2	0.0423075	0.0497179	1.70357	0.38939	0.852129	-1.21197	0.0536789	0.150808	1.55878
14736550	KCNAB3	XM_004013295.1	potassium voltage-gated channel, shaker-related subfamily, beta member 3	0.0435365	0.0497179	1.70326	0.880103	0.989392	-1.03343	0.348056	0.482756	1.20946
14836995	STRA13	XM_004013450.1	stimulated by retinoic acid 13	0.0472578	0.0497179	1.70156	0.346798	0.852129	-1.2436	0.0400311	0.133164	1.647
14747479	NXPE4	XM_004016038.1	neurexophilin and PC-esterase domain family, member 4	0.0405583	0.0497179	1.69125	0.458335	0.872583	1.17353	0.292686	0.427013	1.23159
14868566	SLCO5A1	XM_004011727.1	solute carrier organic anion transporter family, member 5A1	0.0369835	0.0497179	1.68883	0.156778	0.852129	-1.37365	0.0142385	0.0952673	1.8207
14829732	SELRC1	XM_004001983.1	cytochrome c oxidase assembly factor 7 (putative)	0.0174536	0.0497179	1.68769	0.547614	0.927343	-1.10801	0.182545	0.317023	1.24236
14722767	CA2	XM_004012024.1	carbonic anhydrase II	0.0333089	0.0497179	1.67876	0.449247	0.870002	1.16472	0.663649	0.735635	1.08008
14722780	ATP6V0D2	XM_004011856.1	ATPase, H+ transporting, lysosomal 38kDa, V0 subunit d2	0.00857161	0.0497179	1.67419	0.790113	0.97361	1.03807	0.0030262	0.0782321	1.77776
14883903	SH3YL1	XM_004005179.1	SH3 and SYLF domain containing 1	0.000495136	0.0497179	1.66675	0.0736494	0.852129	1.17654	0.97285	0.975796	-1.00239
14795567	TAGLN	XM_004016051.1	transgelin	0.030601	0.0497179	1.66647	0.148556	0.852129	1.35091	0.792686	0.848063	1.04562
14829807	GPBP1L1	XM_004001924.1	GC-rich promoter binding protein 1-like 1	0.013284	0.0497179	1.66506	0.384047	0.852129	1.14786	0.429528	0.553316	-1.11769
14714050	PRKCQ	XM_004014175.1	protein kinase C, theta	0.0445018	0.0497179	1.66019	0.062617	0.852129	1.57891	0.182406	0.317023	-1.30977
14822089	IL1RAPL1	XM_004021978.1	interleukin 1 receptor accessory protein-like 1	0.0242786	0.0497179	1.65786	0.94106	0.9999	-1.01311	0.0831753	0.198854	1.36865
14863049	CPLX2	XM_004010190.1	complexin 2	0.027547	0.0497179	1.6575	0.621084	0.940186	-1.09522	0.0561947	0.153979	1.44591
14795622	LANCL3	XM_004022571.1	LanC lantibiotic synthetase component C-like 3 (bacterial)	0.00610063	0.0497179	1.65418	0.378159	0.852129	1.12271	0.896263	0.920041	-1.01491
14846305	RBBP8	XM_004020479.1	retinoblastoma binding protein 8	0.0457679	0.0497179	1.65278	0.843166	0.988456	-1.04218	0.0137282	0.0952673	1.85181
14732554	TPM2	XM_004004277.1	tropomyosin 2 (beta)	0.0275922	0.0497179	1.65011	0.876915	0.989392	1.02838	0.223874	0.354245	1.23368
14888811	MSH4	XM_004002088.1	mutS homolog 4	0.044933	0.0497179	1.64946	0.921551	0.99908	1.02056	0.109966	0.229697	1.39406
14716184	MCAM	XM_004016570.1	melanoma cell adhesion molecule	0.0330483	0.0497179	1.64529	0.145559	0.852129	1.35273	0.164448	0.299475	-1.29161
14849135	GRIA4	XM_004015961.1	glutamate receptor, ionotropic, AMPA 4	0.0100905	0.0497179	1.64456	0.740134	0.97361	1.04782	0.379982	0.512375	1.12069
14741953	FAM3C	XM_004008013.1	family with sequence similarity 3, member C	0.0215298	0.0497179	1.64319	0.2141	0.852129	-1.25066	0.00954338	0.089571	1.71525
14787385	RAPGEF4	XM_004004584.1	Rap guanine nucleotide exchange factor (GEF) 4	0.0333645	0.0497179	1.6383	0.53255	0.927343	1.12627	0.855258	0.895143	-1.03107
14767009	SFN	NM_001009208.1	stratifin	0.03314	0.0497179	1.62775	0.209472	0.852129	1.28235	0.188448	0.323933	1.26465
14747730	MMP15	XM_004015568.1	matrix metallopeptidase 15 (membrane-inserted)	0.0458659	0.0497179	1.62688	0.332902	0.852129	-1.22643	0.00479644	0.0782321	2.12775
14734335	RAB37	XM_004013138.1	RAB37, member RAS oncogene family	0.0235116	0.0497179	1.6261	0.66973	0.944305	-1.07492	0.00989363	0.089571	1.70884
14719482	KCNA7	XM_004015798.1	potassium voltage-gated channel, shaker-related subfamily, member 7	0.0416313	0.0497179	1.62024	0.975322	0.9999	1.00604	0.149802	0.285212	1.31781
14711765	ELOVL3	XM_004020141.1	ELOVL fatty acid elongase 3	0.0112484	0.0497179	1.61655	0.762387	0.97361	1.04302	0.00836108	0.0857818	1.58331
14710979	ARHGAP10	XM_004017210.1	Rho GTPase activating protein 10	0.0247909	0.0497179	1.6145	0.718208	0.97361	1.06281	0.200544	0.334012	1.23004
14837614	CABP7	XM_004017643.1	calcium binding protein 7	0.037751	0.0497179	1.61345	0.800242	0.977788	-1.0488	0.209112	0.34374	1.25442
14773700	ASMT	XM_004022518.1	acetylserotonin O-methyltransferase	0.000843344	0.0497179	1.61205	0.373904	0.852129	1.07736	0.2737	0.409942	1.08718
14854885	SAA4	XM_004019477.1	serum amyloid A4, constitutive	0.00746588	0.0497179	1.61153	0.181005	0.852129	1.20011	0.185815	0.321101	1.17478
14878689	OR5W2	XM_004022799.1	olfactory receptor, family 5, subfamily W, member 2	0.0197437	0.0497179	1.60853	0.750298	0.97361	-1.05152	0.111059	0.229697	1.28637
14857559	HAS1	AB017803.1	hyaluronan synthase 1	0.019163	0.0497179	1.60603	0.264581	0.852129	1.20144	0.113841	0.231028	1.27987
14831621	ACCN1	NM_001076484.1	acid-sensing (proton-gated) ion channel 2	0.0431645	0.0497179	1.60543	0.628647	0.940186	1.09896	0.966224	0.973175	1.00734
14812817	PIP5K1B	XM_004004334.1	phosphatidylinositol-4-phosphate 5-kinase, type I, beta	0.034703	0.0497179	1.5993	0.144335	0.852129	-1.33621	0.00639356	0.0782321	1.8825
14770334	C15orf59	XM_004010291.1	chromosome 15 open reading frame 59	0.0284572	0.0497179	1.59661	0.974991	0.9999	-1.00534	0.0228486	0.107101	1.55765
14814288	RPL7L1	XM_004018825.1	ribosomal protein L7-like 1	0.0475733	0.0497179	1.59524	0.644246	0.9436	1.09568	0.220135	0.351534	1.25885
14748460	RPS15A	XM_004020794.1	ribosomal protein S15a	0.0281968	0.0497179	1.58779	0.469163	0.880296	1.13221	0.896551	0.920041	-1.01969
14791023	CHGA	XM_004017959.1	chromogranin A (parathyroid secretory protein 1)	0.0483219	0.0497428	1.58659	0.353436	0.852129	-1.20655	0.0533015	0.150808	1.49303
14718548	SPIRE2	NM_001205387.1	spire-type actin nucleation factor 2	0.0416319	0.0497179	1.58655	0.606936	0.940186	-1.10184	0.0379167	0.132368	1.52804
14894025	WDR82	XM_004018405.1	WD repeat domain 82	0.0223909	0.0497179	1.58513	0.014118	0.852129	1.67542	0.872455	0.906592	-1.02286
14720321	CRKL	XM_004017684.1	v-crk avian sarcoma virus CT10 oncogene homolog-like	0.000583572	0.0497179	1.58447	0.0405102	0.852129	1.19915	0.967435	0.973175	1.00266
14762772	ARPC4	XM_004005643.1	actin related protein 2/3 complex, subunit 4, 20kDa	0.0166222	0.0497179	1.58172	0.205806	0.852129	-1.21863	0.0103964	0.0898667	1.58109
14790712	ATP5A1	XM_004020521.1	ATP synthase, H+ transporting, mitochondrial F1 complex, alpha subunit 1, cardiac muscle	0.0272601	0.0497179	1.57943	0.245331	0.852129	-1.22481	0.0141115	0.0952673	1.61936
14820973	OR2Z1	XM_004009325.1	olfactory receptor, family 2, subfamily Z, member 1	0.0146034	0.0497179	1.57759	0.6293	0.940186	1.07068	0.138838	0.270379	1.22752
14717425	ENPEP	XM_004009617.1	glutamyl aminopeptidase (aminopeptidase A)	0.0441876	0.0497179	1.57745	0.870729	0.989392	1.03097	0.158153	0.290662	1.29547
14749202	KIF4A	XM_004022157.1	kinesin family member 4A	0.0490134	0.0497428	1.57538	0.304611	0.852129	1.23026	0.576646	0.672368	1.10236
14811585	KIAA1024	XM_004017784.1	KIAA1024	0.0293897	0.0497179	1.57399	0.114132	0.852129	1.34268	0.475391	0.584419	-1.11468
14827935	ORC5	XM_004007832.1	origin recognition complex, subunit 5	0.0129131	0.0497179	1.57366	0.170291	0.852129	-1.224	0.027004	0.112333	1.40163
14800731	OR13A1	XM_004021665.1	olfactory receptor, family 13, subfamily A, member 1	0.0244541	0.0497179	1.57261	0.655603	0.9436	1.07371	0.492781	0.598963	1.1041
14813144	TMCC2	XM_004013952.1	transmembrane and coiled-coil domain family 2	0.00268215	0.0497179	1.57198	0.755704	0.97361	1.03046	0.232749	0.363055	1.11554
14778899	MEF2A	BC133487.1	myocyte enhancer factor 2A	0.0214467	0.0497179	1.57083	0.214063	0.852129	-1.22533	0.0166082	0.100498	1.53788
14889060	SBK1	XM_004023315.1	SH3 domain binding kinase 1	0.00325463	0.0497179	1.56942	0.536619	0.927343	1.06455	0.0202048	0.103653	1.30691
14781173	MYBPH	NM_001075435.1	myosin binding protein H	0.0362559	0.0497179	1.56839	0.0315193	0.852129	1.5964	0.846193	0.888378	1.03082
14741060	C1orf216	XM_004003477.1	chromosome 1 open reading frame 216	0.0472864	0.0497179	1.56194	0.122435	0.852129	-1.38002	0.00638408	0.0782321	1.92834
14734279	GRIN2C	XM_004013512.1	glutamate receptor, ionotropic, N-methyl D-aspartate 2C	0.0170575	0.0497179	1.5602	0.070066	0.852129	1.34907	0.00529796	0.0782321	1.68029
14773048	OR5L2	XM_589912.4	olfactory receptor, family 5, subfamily L, member 2	0.00199842	0.0497179	1.55907	0.632963	0.940186	-1.04381	0.000871208	0.0782321	1.59442
14711547	MLPH	EU316219.1	melanophilin	0.0252914	0.0497179	1.55876	0.00779928	0.852129	-1.80029	0.0232218	0.107101	1.50064
14791897	EPHB6	XM_004008319.1	EPH receptor B6	0.0282249	0.0497179	1.55795	0.52298	0.927343	-1.11022	0.00558561	0.0782321	1.78863
14829587	TTC39A	XM_001787975.2	tetratricopeptide repeat domain 39A	0.0269042	0.0497179	1.55793	0.565088	0.939782	-1.09709	0.0202643	0.103653	1.53193
14769182	ATXN7L3	XM_004012979.1	ataxin 7-like 3	0.0274365	0.0497179	1.55759	0.374546	0.852129	-1.15801	0.0261929	0.111765	1.49366
14786404	OR51I2	XM_001253181.1	olfactory receptor, family 51, subfamily I, member 2	0.0411847	0.0497179	1.5557	0.64689	0.9436	-1.0857	0.414525	0.53946	1.14308
14767891	FKBP3	XM_004018123.1	FK506 binding protein 3, 25kDa	0.0193104	0.0497179	1.55563	0.57392	0.940186	-1.08639	0.107537	0.227846	1.26581
14758935	ACVR1C	XM_004005385.1	activin A receptor, type IC	0.0408238	0.0497179	1.55412	0.180789	0.852129	-1.2931	0.0326765	0.122346	1.52155
14752878	SAMD12	XM_004011768.1	sterile alpha motif domain containing 12	0.0417613	0.0497179	1.55248	0.741113	0.97361	1.06077	0.96511	0.973175	-1.00698
14850368	PWP2	XM_004003377.1	PWP2 periodic tryptophan protein homolog (yeast)	0.00464899	0.0497179	1.5501	0.612273	0.940186	-1.05489	0.0126322	0.0952673	1.36907
14784714	SULT2A1	NM_001046353.1	sulfotransferase family, cytosolic, 2A, dehydroepiandrosterone (DHEA)-preferring, member 1	0.00426012	0.0497179	1.54616	0.844748	0.988456	1.02016	0.000390374	0.0674	1.85945
14733440	SERPINB9	XM_004019374.1	serpin peptidase inhibitor, clade B (ovalbumin), member 9	0.0492023	0.0497428	1.53831	0.861923	0.989392	-1.03231	0.0123525	0.0952673	1.73882
14893449	MKRN1	NM_001104979.1	makorin ring finger protein 1	0.0206935	0.0497179	1.53806	0.1208	0.852129	-1.28358	0.00758409	0.0853733	1.62823
14790898	MAPK6	XM_004010603.1	mitogen-activated protein kinase 6	0.0407281	0.0497179	1.53734	0.223414	0.852129	-1.2519	0.0120796	0.0952673	1.69107
14864949	HOXA5	XM_004008251.1	homeobox A5	0.0174345	0.0497179	1.53087	0.703955	0.972328	1.0536	0.0493044	0.146711	1.33355
14747638	MGAT3	XM_004023673.1	mannosyl (beta-1,4-)-glycoprotein beta-1,4-N-acetylglucosaminyltransferase	0.00729818	0.0497179	1.52966	0.299139	0.852129	1.12909	0.332398	0.470667	1.10599
14747461	EXTL3	XM_004005327.1	exostosin-like glycosyltransferase 3	0.0400998	0.0497179	1.52826	0.366927	0.852129	-1.17177	0.0158608	0.0992278	1.62179
14731526	ABHD3	XM_004020483.1	abhydrolase domain containing 3	0.0207015	0.0497179	1.52697	0.260403	0.852129	1.18389	0.280467	0.416425	1.15502
14748045	GPER	XM_004021333.1	G protein-coupled estrogen receptor 1	0.0444504	0.0497179	1.52563	0.215248	0.852129	1.2598	0.116321	0.234689	1.31454
14839586	STEAP2	XM_004007966.1	STEAP family member 2, metalloreductase	0.0437603	0.0497179	1.52515	0.318833	0.852129	-1.19748	0.0576551	0.156126	1.41541
14723778	GALNTL6	XM_004004459.1	UDP-N-acetyl-alpha-D-galactosamine:polypeptide N-acetylgalactosaminyltransferase-like 6	0.0343978	0.0497179	1.52145	0.845351	0.988456	1.03186	0.158661	0.290662	1.24814
14859094	LENG1	XM_004015435.1	leukocyte receptor cluster (LRC) member 1	0.0173963	0.0497179	1.51788	0.275818	0.852129	-1.16623	0.0194807	0.103653	1.43757
14726019	GPAM	XM_004020197.1	glycerol-3-phosphate acyltransferase, mitochondrial	0.00798084	0.0497179	1.51487	0.0860462	0.852129	-1.24417	0.00835618	0.0857818	1.44441
14871443	ATP5A1	XM_004020521.1	ATP synthase, H+ transporting, mitochondrial F1 complex, alpha subunit 1, cardiac muscle	0.0307962	0.0497179	1.51328	0.245112	0.852129	-1.20924	0.0187462	0.103653	1.52394
14771873	UBLCP1	XM_004009030.1	ubiquitin-like domain containing CTD phosphatase 1	0.0347042	0.0497179	1.51239	0.632691	0.940186	-1.07959	0.0591195	0.156126	1.37205
14757130	IGFBP4	S77394.1	insulin-like growth factor binding protein 4	0.0134902	0.0497179	1.512	0.579546	0.940186	-1.0725	0.443011	0.554496	1.09175
14729480	LRP12	XM_004011994.1	low density lipoprotein receptor-related protein 12	0.0168709	0.0497179	1.50746	0.294709	0.852129	-1.15458	0.0351753	0.124867	1.35439
14885604	KIF5A	BC051752.1	kinesin family member 5A	0.0490183	0.0497428	1.50451	0.371442	0.852129	-1.17382	0.0267475	0.112333	1.54171
14805725	UBP1	XM_003583784.2	upstream binding protein 1 (LBP-1a)	0.02613	0.0497179	-1.50554	0.271366	0.852129	1.18396	0.0058329	0.0782321	-1.68351
14857839	HSPBAP1	XM_004002979.1	HSPB (heat shock 27kDa) associated protein 1	0.044066	0.0497179	-1.50601	0.239007	0.852129	1.23455	0.00346828	0.0782321	-1.95778
14724876	NFATC2	XM_004014888.1	nuclear factor of activated T-cells, cytoplasmic, calcineurin-dependent 2	0.0485474	0.0497428	-1.50936	0.0493051	0.852129	1.50648	0.0228789	0.107101	-1.57312
14852791	KLF8	XM_004022045.1	Kruppel-like factor 8	0.0154425	0.0497179	-1.51096	0.662827	0.9436	1.05812	0.353737	0.487618	-1.11715
14807403	PARD3B	XM_004004850.1	par-3 family cell polarity regulator beta	0.0283777	0.0497179	-1.51254	0.392606	0.852437	1.14193	0.610657	0.69529	-1.07165
14790012	F2R	XM_004010856.1	coagulation factor II (thrombin) receptor	0.0341609	0.0497179	-1.51483	0.842404	0.988456	1.03208	0.155315	0.290662	-1.24738
14893510	OR8B3	XM_004019815.1	olfactory receptor, family 8, subfamily B, member 3	0.0223102	0.0497179	-1.51575	0.966785	0.9999	1.00592	0.305034	0.436672	-1.14619
14815695	OR51I2	XM_004016647.1	olfactory receptor, family 51, subfamily I, member 2	0.00267408	0.0497179	-1.52037	0.00151674	0.5055	1.59814	0.000355933	0.0674	-1.73527
14780683	C7orf57	NM_001079785.1	chromosome 7 open reading frame 57	0.0197272	0.0497179	-1.52443	0.102173	0.852129	1.29399	0.0975711	0.219831	-1.26427
14713469	DZIP1L	XM_004003887.1	DAZ interacting zinc finger protein 1-like	0.00259293	0.0497179	-1.52726	0.717689	0.97361	1.033	0.029897	0.117166	-1.24224
14728965	KRTAP9-7	XM_004012896.1	keratin associated protein 9-7	0.00261587	0.0497179	-1.52782	0.661106	0.9436	1.04037	0.0590569	0.156126	-1.19551
14763317	GCNT2	NM_001101227.1	glucosaminyl (N-acetyl) transferase 2, I-branching enzyme (I blood group)	0.0160933	0.0497179	-1.52863	0.899169	0.99908	1.01706	0.270627	0.407108	-1.149
14815749	OR52A1	XM_004016659.1	olfactory receptor, family 52, subfamily A, member 1	0.0330683	0.0497179	-1.53127	0.36399	0.852129	-1.16403	0.145439	0.278408	1.26032
14832863	HSPA6	XM_004003722.1	heat shock 70kDa protein 6 (HSP70B')	0.0428876	0.0497179	-1.5329	0.136355	0.852129	-1.33221	0.99245	0.9925	1.00147
14832861	FCGR2C	XM_004002702.1	Fc fragment of IgG, low affinity IIc, receptor for (CD32) (gene/pseudogene)	0.0365621	0.0497179	-1.53611	0.921997	0.99908	-1.01649	0.218037	0.351534	-1.21791
14788288	OR4A15	XM_004016764.1	olfactory receptor, family 4, subfamily A, member 15	0.024914	0.0497179	-1.54007	0.0738833	0.852129	1.36915	0.1348	0.265659	-1.25178
14865930	FGD3	BT026313.1	FYVE, RhoGEF and PH domain containing 3	0.00501523	0.0497179	-1.54147	0.183986	0.852129	-1.16251	0.00994887	0.089571	-1.39517
14820678	RSPH3	NM_001109799.1	radial spoke 3 homolog (Chlamydomonas)	0.0412938	0.0497179	-1.54279	0.914888	0.99908	-1.01885	0.192855	0.32667	-1.24574
14780768	RASGEF1C	XM_004008382.1	RasGEF domain family, member 1C	0.00936964	0.0497179	-1.54389	0.260817	0.852129	1.15405	0.216777	0.351534	-1.15313
14736490	PLSCR3	BC114676.1	phospholipid scramblase 3	0.0385796	0.0497179	-1.54397	0.664679	0.9436	1.07787	0.129163	0.259169	-1.29544
14780748	CDC14B	NM_001193238.1	cell division cycle 14B	0.0490237	0.0497428	-1.54406	0.544054	0.927343	-1.12015	0.543576	0.645046	-1.10695
14749633	MOV10	XM_004002333.1	Mov10, Moloney leukemia virus 10, homolog (mouse)	0.0451799	0.0497179	-1.54465	0.826471	0.987065	-1.04027	0.0257676	0.111469	-1.57495
14876872	AHNAK	XM_004019599.1	AHNAK nucleoprotein	0.0337885	0.0497179	-1.54468	0.892779	0.99627	1.02257	0.175635	0.311945	-1.24359
14788467	APBA3	XM_004008607.1	amyloid beta (A4) precursor protein-binding, family A, member 3	0.0401002	0.0497179	-1.54693	0.903232	0.99908	1.02142	0.22127	0.351784	-1.22632
14865048	GMIP	BC123613.1	GEM interacting protein	0.00688873	0.0497179	-1.54747	0.664543	0.9436	1.05064	0.106424	0.227846	-1.20202
14833152	H3F3A	XM_004013633.1	H3 histone, family 3A	0.0136756	0.0497179	-1.54755	0.46782	0.880296	-1.10313	0.738388	0.802712	-1.04043
14820084	PLIN5	NM_001113774.1	perilipin 5	0.0162763	0.0497179	-1.54764	0.725442	0.97361	-1.04982	0.912653	0.93206	1.01361
14877612	C1orf228	XM_004003521.1	chromosome 1 open reading frame 228	0.0356035	0.0497179	-1.54849	0.285591	0.852129	1.20909	0.0295934	0.117166	-1.50891
14733609	GPR161	BT026556.1	G protein-coupled receptor 161	0.0091667	0.0497179	-1.55014	0.25169	0.852129	-1.15838	0.38833	0.515185	1.10121
14731703	OR3A2	XM_004013259.1	olfactory receptor, family 3, subfamily A, member 2	0.0238655	0.0497179	-1.55057	0.697306	0.971033	-1.0614	0.345619	0.481269	1.14296
14800269	SFI1	XM_003583349.2	Sfi1 homolog, spindle assembly associated (yeast)	0.0326565	0.0497179	-1.55177	0.912866	0.99908	1.0183	0.0722414	0.180233	-1.36295
14820657	DYNLT1	XM_004011546.1	dynein, light chain, Tctex-type 1	0.0142543	0.0497179	-1.55183	0.241363	0.852129	1.18214	0.283708	0.419328	-1.14515
14778220	OR11H12	XM_004010935.1	olfactory receptor, family 11, subfamily H, member 12	0.00758826	0.0497179	-1.55656	0.678132	0.952165	1.05012	0.494136	0.598963	-1.07576
14725310	MAML3	XM_003583287.2	mastermind-like 3 (Drosophila)	0.0168415	0.0497179	-1.55787	0.876607	0.989392	1.02215	0.0504774	0.146711	-1.34318
14855596	MPDU1	NM_001075179.1	mannose-P-dolichol utilization defect 1	0.0338226	0.0497179	-1.55993	0.28098	0.852129	-1.21211	0.877041	0.906592	1.02373
14830997	ADCY2	GU553086.1	adenylate cyclase 2 (brain)	0.0309307	0.0497179	-1.56088	0.754265	0.97361	1.05338	0.0339048	0.122842	-1.47459
14870976	MEDAG	XM_004012140.1	mesenteric estrogen-dependent adipogenesis	0.0392148	0.0497179	-1.56103	0.310417	0.852129	-1.20657	0.583614	0.678183	1.09177
14843522	GAMT	XM_004009486.1	guanidinoacetate N-methyltransferase	0.00302705	0.0497179	-1.56124	0.653625	0.9436	1.04486	0.00490818	0.0782321	-1.43389
14805356	ZAR1L	XM_004012137.1	zygote arrest 1-like	0.00955708	0.0497179	-1.56307	0.105916	0.852129	1.25453	0.0670566	0.168751	-1.26881
14808236	EVC2	XM_004009988.1	Ellis van Creveld syndrome 2	0.0220439	0.0497179	-1.56605	0.742578	0.97361	-1.05161	0.228373	0.358004	-1.19183
14740362	ZDHHC12	XM_004023499.1	zinc finger, DHHC-type containing 12	0.00591322	0.0497179	-1.57238	0.603669	0.940186	1.06133	0.0326101	0.122346	-1.30842
14722540	PRCP	XM_004019423.1	prolylcarboxypeptidase (angiotensinase C)	0.00495456	0.0497179	-1.5739	0.373051	0.852129	1.10618	0.239202	0.369469	-1.13037
14728347	NPBWR1	XM_004011956.1	neuropeptides B/W receptor 1	0.0421124	0.0497179	-1.57484	0.413765	0.853185	1.16754	0.445928	0.554496	1.13735
14769573	CDCP2	XM_004023385.1	CUB domain containing protein 2	0.00516588	0.0497179	-1.57495	0.197535	0.852129	1.16593	0.113247	0.231028	-1.19202
14764074	FOXJ2	XM_005207076.1	forkhead box J2	0.0252825	0.0497179	-1.57542	0.192657	0.852129	1.25272	0.135785	0.266073	-1.26687
14729219	OR2M2	XM_004009456.1	olfactory receptor, family 2, subfamily M, member 2	0.0283065	0.0497179	-1.58123	0.999405	0.9999	-1.00012	0.675778	0.741839	-1.06468
14757512	ATOX1	NM_001009429.1	antioxidant 1 copper chaperone	0.019651	0.0497179	-1.5828	0.996183	0.9999	-1.00073	0.218827	0.351534	-1.19562
14720788	PI15	XM_004011748.1	peptidase inhibitor 15	0.036511	0.0497179	-1.58524	0.0639355	0.852129	1.47647	0.14415	0.278408	-1.29451
14820664	EZR	XM_004023145.1	ezrin	0.0102566	0.0497179	-1.59382	0.99418	0.9999	-1.00096	0.0981688	0.219831	-1.24769
14724499	CLEC1A	XM_004006875.1	C-type lectin domain family 1, member A	0.0470818	0.0497179	-1.59607	0.609538	0.940186	1.10637	0.444711	0.554496	-1.14715
14835416	TMEM164	XM_004022424.1	transmembrane protein 164	0.0359864	0.0497179	-1.59739	0.99991	0.9999	-1.00002	0.305754	0.436672	-1.19035
14728855	TTC28	XM_004017634.1	tetratricopeptide repeat domain 28	0.0345328	0.0497179	-1.60036	0.387096	0.852129	1.17475	0.0905553	0.212029	-1.36515
14878755	ZBTB8B	XM_004005016.1	zinc finger and BTB domain containing 8B	0.0270491	0.0497179	-1.60419	0.608852	0.940186	1.09167	0.560584	0.658265	-1.09366
14849411	RGS3	XM_004003985.1	regulator of G-protein signaling 3	0.0497775	0.0499	-1.60503	0.146095	0.852129	1.38037	0.0282967	0.11474	-1.64264
14719400	DERL3	XM_004017664.1	derlin 3	0.0408022	0.0497179	-1.60538	0.809641	0.979716	-1.04695	0.251111	0.382899	-1.23
14793365	ELK1	XM_004022124.1	ELK1, member of ETS oncogene family	0.0405638	0.0497179	-1.60616	0.849563	0.988456	-1.03672	0.298818	0.433491	-1.20351
14882906	ZNF585A	XM_002694957.3	zinc finger protein 585A	0.0403362	0.0497179	-1.60672	0.261127	0.852129	1.25321	0.145384	0.278408	-1.31293
14729687	PRRG2	XM_004015376.1	proline rich Gla (G-carboxyglutamic acid) 2	0.0366259	0.0497179	-1.60996	0.043904	0.852129	1.57172	0.00624578	0.0782321	-1.92432
14863993	ANKS6	XM_002689736.2	ankyrin repeat and sterile alpha motif domain containing 6	0.0159699	0.0497179	-1.61455	0.82073	0.984256	1.03473	0.0249966	0.111299	-1.46661
14774156	TAS2R3	XM_004008118.1	taste receptor, type 2, member 3	0.0237638	0.0497179	-1.61637	0.787439	0.97361	-1.04604	0.503291	0.603602	-1.10698
14835352	CMYA5	XM_004010865.1	cardiomyopathy associated 5	0.0459751	0.0497179	-1.61913	0.545816	0.927343	1.13081	0.357629	0.489883	-1.18666
14875978	MASP1	XM_005201483.1	mannan-binding lectin serine peptidase 1 (C4/C2 activating component of Ra-reactive factor)	0.0448196	0.0497179	-1.62281	0.782441	0.97361	1.05688	0.631543	0.709385	-1.09038
14853108	FAM124A	XM_004012086.1	family with sequence similarity 124A	0.0369704	0.0497179	-1.623	0.625988	0.940186	1.09756	0.876065	0.906592	1.02674
14803644	AK4	XM_004003556.1	adenylate kinase 4	0.0413412	0.0497179	-1.62309	0.988618	0.9999	1.00279	0.69815	0.761467	-1.0705
14842847	LGALS2	XM_004007615.1	lectin, galactoside-binding, soluble, 2	0.00675002	0.0497179	-1.62382	0.768527	0.97361	-1.03758	0.822865	0.871129	-1.02537
14803719	EFCAB7	XM_004002040.1	EF-hand calcium binding domain 7	0.0116164	0.0497179	-1.62392	0.447118	0.870002	1.11637	0.0145331	0.0952673	-1.5089
14757032	CCNA2	XM_004010023.1	cyclin A2	0.0163267	0.0497179	-1.62402	0.299643	0.852129	-1.18127	0.0434375	0.137251	-1.39774
14787492	BTG2	NM_001246210.1	BTG family, member 2	0.0459841	0.0497179	-1.62423	0.942457	0.9999	1.01466	0.174916	0.311945	-1.30474
14774601	CHST8	XM_004015624.1	carbohydrate (N-acetylgalactosamine 4-0) sulfotransferase 8	0.0117643	0.0497179	-1.62429	0.0162872	0.852129	-1.56677	0.0186301	0.103653	1.4749
14874368	ACSBG2	BC122713.1	acyl-CoA synthetase bubblegum family member 2	0.0200307	0.0497179	-1.62476	0.809667	0.979716	1.03966	0.360508	0.491856	-1.14657
14727561	ABCC1	XM_004023632.1	ATP-binding cassette, sub-family C (CFTR/MRP), member 1	0.0240228	0.0497179	-1.62654	0.982876	0.9999	-1.00363	0.219168	0.351534	-1.22019
14756726	BTBD9	NG_016545.1	BTB (POZ) domain containing 9	0.0195745	0.0497179	-1.63142	0.694601	0.971033	-1.06592	0.0671342	0.168751	-1.3623
14810417	LOC101105206	XM_004003444.1	olfactory receptor 12-like, Ovis aries	0.0337159	0.0497179	-1.63619	0.633285	0.940186	-1.09447	0.569576	0.666511	-1.10147
14832487	SLC38A11	NM_001031760.1	solute carrier family 38, member 11	0.0160024	0.0497179	-1.63739	0.740992	0.97361	-1.05277	0.537271	0.639824	1.09078
14867220	ANKS4B	XM_004020828.1	ankyrin repeat and sterile alpha motif domain containing 4B	0.0122071	0.0497179	-1.64029	0.781213	0.97361	-1.04144	0.673732	0.741839	-1.05686
14836896	TTC7A	XM_004005969.1	tetratricopeptide repeat domain 7A	0.0437392	0.0497179	-1.6431	0.921714	0.99908	1.02019	0.343361	0.48019	-1.19656
14735478	ELF4	XM_004022379.1	E74-like factor 4 (ets domain transcription factor)	0.0439911	0.0497179	-1.65517	0.553071	0.931974	-1.13262	0.0859035	0.203861	-1.43914
14809001	ETV2	XM_004015180.1	ets variant 2	0.015549	0.0497179	-1.6575	0.315418	0.852129	1.18003	0.618761	0.701933	-1.07347
14785442	ABHD1	XM_004005753.1	abhydrolase domain containing 1	0.0327806	0.0497179	-1.66159	0.0247894	0.852129	1.72812	0.00652274	0.0782321	-1.95522
14764997	ZNF384	NM_001192394.1	zinc finger protein 384	0.00260984	0.0497179	-1.66172	0.00360538	0.6066	1.60873	0.0191982	0.103653	-1.3392
14887079	RORC	XM_004003638.1	RAR-related orphan receptor C	0.0217423	0.0497179	-1.66391	0.800779	0.977788	1.04461	0.744508	0.804155	-1.05181
14764090	PRKX	XM_004022526.1	protein kinase, X-linked	0.0162675	0.0497179	-1.66533	0.625799	0.940186	-1.08246	0.165969	0.300763	-1.24294
14769093	ETV4	XM_003583617.2	ets variant 4	0.0196295	0.0497179	-1.66816	0.308552	0.852129	1.19755	0.0407091	0.133164	-1.45757
14752062	CLIC1	AY999167.1	chloride intracellular channel 1	0.0336615	0.0497179	-1.67045	0.472789	0.880296	-1.15411	0.4351	0.553316	-1.15023
14718508	CLIC6	XM_004023400.1	chloride intracellular channel 6	0.00493128	0.0497179	-1.67596	0.0178896	0.852129	1.47014	0.103887	0.227366	-1.22674
14761990	PIM2	XM_004022098.1	pim-2 oncogene	0.0284856	0.0497179	-1.67667	0.340805	0.852129	-1.20488	0.0984954	0.219831	-1.37013
14734670	CCNJL	XM_003585160.1	cyclin J-like	0.040585	0.0497179	-1.68003	0.229702	0.852129	1.30555	0.0439525	0.137251	-1.57376
14739557	TOM1L1	XM_004013161.1	target of myb1 (chicken)-like 1	0.0308726	0.0497179	-1.68046	0.303376	0.852129	1.23136	0.844091	0.888378	-1.03455
14853260	TEAD1	XM_004016141.1	TEA domain family member 1 (SV40 transcriptional enhancer factor)	0.0413306	0.0497179	-1.68301	0.883712	0.989392	-1.03117	0.43942	0.554496	-1.16062
14808992	UPK1A	XM_004015174.1	uroplakin 1A	0.0322393	0.0497179	-1.68368	0.199196	0.852129	1.31118	0.0218854	0.105914	-1.67529
14795605	CYBB	XM_004021996.1	cytochrome b-245, beta polypeptide	0.0469042	0.0497179	-1.68477	0.103574	0.852129	-1.49349	0.0939344	0.213813	-1.45056
14879384	SAMD9	BC151751.1	sterile alpha motif domain containing 9	0.0444335	0.0497179	-1.69809	0.238998	0.852129	-1.31409	0.226692	0.357	-1.28622
14757277	OTOGL	XM_004006217.1	otogelin-like	0.0418438	0.0497179	-1.7004	0.442705	0.870002	1.18429	0.190719	0.324575	-1.312
14837650	CCDC157	XM_004017646.1	coiled-coil domain containing 157	0.00764932	0.0497179	-1.70286	0.524619	0.927343	1.0956	0.111149	0.229697	-1.25328
14765387	CDC14A	XM_004003590.1	cell division cycle 14A	0.00179395	0.0497179	-1.71413	0.0736087	0.852129	1.24513	0.00616984	0.0782321	-1.45331
14838713	GBP6	NM_001192892.1	guanylate binding protein family, member 6	0.0461322	0.0497179	-1.71592	0.479903	0.88375	-1.17614	0.201194	0.334012	-1.31862
14884661	MYADML2	XM_609656.4	myeloid-associated differentiation marker-like 2	0.00287283	0.0497179	-1.71916	0.119644	0.852129	1.225	0.210571	0.344525	-1.15059
14844621	ACCS	BT026196.1	1-aminocyclopropane-1-carboxylate synthase homolog (Arabidopsis)(non-functional)	0.0491551	0.0497428	-1.72462	0.412522	0.853185	1.21542	0.0558604	0.153979	-1.59815
14781585	MYADM	XM_004018037.1	myeloid-associated differentiation marker	0.00944735	0.0497179	-1.72941	0.378885	0.852129	1.14859	0.399356	0.525773	-1.12561
14779700	VSTM4	XM_004021659.1	V-set and transmembrane domain containing 4	0.0259064	0.0497179	-1.73388	0.658367	0.9436	-1.0909	0.239092	0.369469	-1.2445
14847446	ITGB2	NM_001009485.1	integrin, beta 2 (complement component 3 receptor 3 and 4 subunit)	0.0368954	0.0497179	-1.73691	0.237742	0.852129	-1.31109	0.093198	0.213813	-1.44546
14721523	ZMYND12	BC109818.1	zinc finger, MYND-type containing 12	0.0438492	0.0497179	-1.74323	0.444593	0.870002	-1.19567	0.430092	0.553316	-1.17971
14838838	SH2D6	XM_004007259.1	SH2 domain containing 6	0.0379579	0.0497179	-1.74948	0.324241	0.852129	1.2542	0.0351855	0.124867	-1.66697
14807398	PARD3B	XM_004004850.1	par-3 family cell polarity regulator beta	0.00787586	0.0497179	-1.75616	0.174099	0.852129	1.24848	0.0381209	0.132368	-1.40632
14826658	TGIF1	XM_004020501.1	TGFB-induced factor homeobox 1	0.0282855	0.0497179	-1.75655	0.977295	0.9999	-1.00583	0.250044	0.382899	-1.25012
14806326	SNX7	XM_004002218.1	sorting nexin 7	0.0192711	0.0497179	-1.75958	0.811125	0.979716	-1.04549	0.479196	0.58511	-1.12772
14882329	BLNK	XM_004020070.1	B-cell linker	0.0193625	0.0497179	-1.7616	0.517797	0.927343	-1.13062	0.0446876	0.137251	-1.49841
14805418	ZMYM6NB	XM_004023196.1	ZMYM6 neighbor	0.0380755	0.0497179	-1.7635	0.601318	0.940186	1.12532	0.0615991	0.158467	-1.55179
14781188	OR10AG1	XM_001254912.3	olfactory receptor, family 10, subfamily AG, member 1	0.0215519	0.0497179	-1.77647	0.509304	0.927343	1.13962	0.655427	0.728943	1.08135
14773709	CD99	XM_004022521.1	CD99 molecule	0.0182609	0.0497179	-1.77959	0.366748	0.852129	1.19125	0.176476	0.311945	-1.27845
14814740	CPNE2	XM_004015017.1	copine II	0.0161268	0.0497179	-1.78984	0.434806	0.870002	1.15833	0.0406295	0.133164	-1.50471
14747809	OR8B3	XM_002699139.1	olfactory receptor, family 8, subfamily B, member 3	0.00810629	0.0497179	-1.80375	0.415162	0.853185	1.14203	0.55128	0.650198	-1.08943
14728879	CHEK2	XM_004017456.1	checkpoint kinase 2	0.0243415	0.0497179	-1.81234	0.261449	0.852129	1.2796	0.0771464	0.189655	-1.46091
14735250	CEP89	XM_004015141.1	centrosomal protein 89kDa	0.00399407	0.0497179	-1.81382	0.784913	0.97361	-1.03827	0.0333596	0.122346	-1.38188
14857905	A2ML1	XM_004006891.1	alpha-2-macroglobulin-like 1	0.0294118	0.0497179	-1.81748	0.38395	0.852129	-1.21807	0.354499	0.487618	-1.20743
14711575	SLC16A9	XM_004021619.1	solute carrier family 16, member 9	0.0220172	0.0497179	-1.82866	0.882401	0.989392	1.03084	0.777101	0.834021	-1.05351
14836012	PLCD3	XM_004012995.1	phospholipase C, delta 3	0.0150508	0.0497179	-1.83169	0.863922	0.989392	1.03265	0.620698	0.701933	-1.08739
14779007	RSPH10B	XM_004021053.1	radial spoke head 10 homolog B (Chlamydomonas)	0.0376586	0.0497179	-1.83743	0.915791	0.99908	1.02557	0.287588	0.423237	-1.26987
14798124	SLC16A2	XM_004022631.1	solute carrier family 16, member 2 (thyroid hormone transporter)	0.0396574	0.0497179	-1.84116	0.478632	0.88375	1.19252	0.387668	0.515185	-1.21428
14892563	GEM	XM_004012016.1	GTP binding protein overexpressed in skeletal muscle	0.034502	0.0497179	-1.84532	0.112828	0.852129	-1.51832	0.628677	0.708602	-1.10794
14767211	HNRNPA1	XM_004011419.1	geminin, DNA replication inhibitor	0.0343074	0.0497179	-1.8585	0.0333503	0.852129	1.86754	0.00348057	0.0782321	-2.57647
14749872	UMOD	XM_004020811.1	heterogeneous nuclear ribonucleoprotein A1	0.00209926	0.0497179	-1.86513	0.13916	0.852129	1.22875	0.155739	0.290662	-1.19175
14826933	SPATA31A4	XM_004005264.1	SPATA31 subfamily A, member 4	0.0231968	0.0497179	-1.8688	0.200973	0.852129	1.34542	0.499872	0.601665	-1.14183
14734772	ZC2HC1C	XM_004011075.1	uromodulin	0.0151717	0.0497179	-1.87196	0.0707783	0.852129	-1.50509	0.675444	0.741839	1.0761
14759489	TTC18	XM_004021467.1	zinc finger, C2HC-type containing 1C	0.0325699	0.0497179	-1.8773	0.264505	0.852129	1.32335	0.0278828	0.114662	-1.79933
14759709	ATOH8	XM_004007261.1	tetratricopeptide repeat domain 18	0.000452367	0.0497179	-1.87793	0.0470042	0.852129	1.25499	0.0013901	0.0782321	-1.57751
14751488	TSPAN19	XM_004006233.1	atonal homolog 8 (Drosophila)	0.0492743	0.0497428	-1.88059	0.405303	0.853185	1.25857	0.6034	0.689308	-1.13426
14856539	ID3	NM_001177678.1	tetraspanin 19	0.0221583	0.0497179	-1.89492	0.842688	0.988456	-1.0442	0.100571	0.222244	-1.4362
14845815	LRIG3	XM_004007452.1	inhibitor of DNA binding 3, dominant negative helix-loop-helix protein	0.0227479	0.0497179	-1.90759	0.606024	0.940186	1.12244	0.112446	0.230968	-1.42325
14798130	GCLC	AY957499.1	leucine-rich repeats and immunoglobulin-like domains 3	0.0406995	0.0497179	-1.92069	0.735785	0.97361	1.09283	0.299828	0.433491	-1.29023
14729429	ATP2B4	GU353070.1	glutamate-cysteine ligase, catalytic subunit	0.0354083	0.0497179	-1.92178	0.447232	0.870002	-1.21709	0.919898	0.936575	-1.02292
14859774	SPATA6L	XM_004004351.1	ATPase, Ca++ transporting, plasma membrane 4	0.00952149	0.0497179	-1.94778	0.372379	0.852129	1.18696	0.0592668	0.156126	-1.44683
14842215	PDLIM4	NM_001034491.2	spermatogenesis associated 6-like	0.0392794	0.0497179	-1.95355	0.85813	0.989392	-1.04874	0.44432	0.554496	-1.20529
14749793	ACSM1	XM_004020815.1	PDZ and LIM domain 4	0.016338	0.0497179	-1.95633	0.193594	0.852129	1.34629	0.314688	0.447485	-1.22058
14710061	RFX4	XM_004006697.1	acyl-CoA synthetase medium-chain family member 1	0.0244618	0.0497179	-1.95679	0.828909	0.987065	-1.05206	0.438044	0.554496	-1.18179
14766478	FAM198A	XM_004018598.1	regulatory factor X, 4 (influences HLA class II expression)	0.0452925	0.0497179	-1.98179	0.989333	0.9999	1.00379	0.809502	0.861317	-1.06307
14803326	PDE11A	NM_001205422.1	family with sequence similarity 198, member A	0.0154911	0.0497179	-1.99611	0.248699	0.852129	1.30191	0.260713	0.395747	-1.25783
14792240	C4A	XM_004019256.1	phosphodiesterase 11A	0.0326657	0.0497179	-2.02599	0.313651	0.852129	-1.32427	0.240065	0.369469	-1.34699
14721557	LOC100129924	XM_004003503.1	complement component 4A (Rodgers blood group)	0.0107715	0.0497179	-2.04044	0.949626	0.9999	-1.01297	0.588131	0.681064	-1.10527
14717897	VASH2	XM_004013891.1	vasohibin 2	0.0329725	0.0497179	-2.06217	0.454282	0.872583	1.23363	0.39333	0.519773	-1.24093
14723998	PLD2	XM_004012608.1	phospholipase D2	0.0322858	0.0497179	-2.10689	0.377567	0.852129	1.29174	0.203279	0.335844	-1.40939
14881268	KRTAP2-1	XM_004013386.1	keratin associated protein 2-1	0.00776262	0.0497179	-2.16933	0.144209	0.852129	1.39274	0.106996	0.227846	-1.39705
14749989	CRB1	XM_004014122.1	crumbs family member 1, photoreceptor morphogenesis associated	0.025415	0.0497179	-2.18763	0.950998	0.9999	1.01711	0.152488	0.288722	-1.47409
14712028	WDR49	XM_004003844.1	WD repeat domain 49	0.0476531	0.0497179	-2.18835	0.771912	0.97361	1.10041	0.47515	0.584419	-1.23975
14712369	NR4A1	XM_004006335.1	nuclear receptor subfamily 4, group A, member 1	0.0498449	0.0499	-2.24885	0.990628	0.9999	1.00406	0.413934	0.53946	-1.29657
14835038	ANXA1	XM_004004305.1	annexin A1	0.0082538	0.0497179	-2.24907	0.590958	0.940186	-1.12616	0.52093	0.622494	-1.13614
14713603	RAB27A	XM_004010595.1	RAB27A, member RAS oncogene family	0.0388738	0.0497179	-2.27851	0.386029	0.852129	-1.33947	0.648247	0.725726	-1.14367
14744277	FAM46A	XM_004011468.1	family with sequence similarity 46, member A	0.0253876	0.0497179	-2.3573	0.740055	0.97361	-1.10604	0.279533	0.416425	-1.36111
14766282	SIDT1	XM_004003788.1	SID1 transmembrane family, member 1	0.0172138	0.0497179	-2.37736	0.605627	0.940186	-1.15559	0.291444	0.426964	-1.31606
14863299	TRHR	NM_001009407.1	thyrotropin-releasing hormone receptor	0.0325797	0.0497179	-2.38112	0.174583	0.852129	-1.62068	0.651455	0.727005	1.14259
14786273	KLHL14	XM_004020613.1	kelch-like family member 14	0.00326086	0.0497179	-2.42621	0.929205	0.9999	-1.01755	0.380067	0.512375	-1.17249
14891344	HKDC1	XM_004021424.1	hexokinase domain containing 1	0.00835525	0.0497179	-2.46695	0.65985	0.9436	1.11431	0.130281	0.259829	-1.44278
14763578	RDH12	XM_004006092.1	retinol dehydrogenase 12 (all-trans/9-cis/11-cis)	0.0131837	0.0497179	-2.64135	0.243447	0.852129	1.43512	0.0395826	0.133164	-1.92429
14824718	DUSP9	XM_004023382.1	dual specificity phosphatase 9	0.022128	0.0497179	-2.69405	0.379939	0.852129	-1.35872	0.598222	0.685692	-1.1746
14732242	S1PR3	XM_004004058.1	sphingosine-1-phosphate receptor 3	0.0443988	0.0497179	-2.74558	0.976183	0.9999	1.01248	0.496169	0.599353	-1.2945
14864722	SFRP2	NM_001163053.1	secreted frizzled-related protein 2	0.0193491	0.0497179	-2.79625	0.537585	0.927343	-1.23628	0.0883293	0.208092	-1.80397
14887109	S100A11	XM_004002508.1	S100 calcium binding protein A11	0.0147702	0.0497179	-2.81937	0.613419	0.940186	1.17717	0.0592806	0.156126	-1.88893
14880892	ITGB4	XM_004013496.1	integrin, beta 4	0.0473788	0.0497179	-3.04918	0.562317	0.939782	1.31637	0.107196	0.227846	-2.13646
14872390	FHAD1	XM_004014073.1	forkhead-associated (FHA) phosphopeptide binding domain 1	0.0207424	0.0497179	-3.08672	0.367662	0.852129	1.42268	0.194179	0.327227	-1.60504
14894251	CXCR4	NM_001277168.1	chemokine (C-X-C motif) receptor 4	0.0178237	0.0497179	-3.13723	0.443227	0.870002	-1.33661	0.196554	0.329623	-1.58304
14745531	ABI3BP	XM_004003769.1	ABI family, member 3 (NESH) binding protein	0.0281625	0.0497179	-3.45817	0.850597	0.988456	-1.0885	0.169882	0.306183	-1.82492
14890814	PLAC9	XM_004021513.1	placenta-specific 9	0.0308403	0.0497179	-3.50342	0.746182	0.97361	1.1634	0.385421	0.515185	-1.45322
14762793	GPR144	XM_004007179.1	G protein-coupled receptor 144	0.027815	0.0497179	-3.83437	0.950382	0.9999	-1.03067	0.269204	0.406818	-1.66016
14867468	CRYM	XM_004020829.1	crystallin, mu	0.0431248	0.0497179	-3.88743	0.971788	0.9999	-1.01977	0.471467	0.584175	-1.44049
14833878	SIM1	XM_004011247.1	single-minded family bHLH transcription factor 1	0.0288627	0.0497179	-4.06136	0.421253	0.860473	-1.52681	0.476941	0.584419	-1.39458
14876022	ADIPOQ	XM_004003053.1	adiponectin, C1Q and collagen domain containing	0.00287566	0.0497179	-4.14416	0.969161	0.9999	-1.0119	0.0921291	0.213813	-1.69194
14763897	C9orf135	XM_004004324.1	chromosome 9 open reading frame 135	0.0253948	0.0497179	-4.20798	0.93905	0.9999	-1.03951	0.157552	0.290662	-2.01745
14852176	AGTR1	NM_001009744.1	angiotensin II receptor, type 1	0.00849858	0.0497179	-4.57072	0.18834	0.852129	-1.79743	0.810184	0.861317	-1.09276
14879374	HEPACAM2	XM_004007716.1	HEPACAM family member 2	0.013367	0.0497179	-4.93495	0.747879	0.97361	-1.16769	0.100867	0.222244	-2.22086
14714901	HP	XM_004015111.1	haptoglobin	0.0472054	0.0497179	-5.22104	0.936814	0.9999	1.05641	0.433096	0.553316	-1.64677
14841329	SIM1	XM_004011247.1	single-minded family bHLH transcription factor 1	0.0169942	0.0497179	-5.23449	0.578422	0.940186	-1.34597	0.156187	0.290662	-2.08217
14819176	GRP	NM_001009321.1	lectin, galactoside-binding-like	0.0251784	0.0497179	-5.67931	0.320469	0.852129	-1.88643	0.775193	0.834021	-1.16956
14861184	FOXB2	XM_002689669.2	forkhead box B2	0.0252967	0.0497179	-5.99878	0.716062	0.97361	-1.25969	0.300968	0.433491	-1.84545
14894315	AVP	NM_001126341.1	arginine vasopressin	0.0329824	0.0497179	-6.58513	0.540118	0.927343	-1.55887	0.433768	0.553316	-1.67002
