# Supplementary material for: Transcriptome analysis of CNS immediately before and after the detection of PrPSc in SSBP/1 sheep scrapie
Source: Vet Microbiol. 2014 Oct 10;173(3-4):201–7. doi: 10.1016/j.vetmic.2014.07.026 (PMC4206282; doi:10.1016/j.vetmic.2014.07.026)
Supplement: Supplementary file 2 [file mmc2.xlsx]

## Sheet: D125 vs. C
	Table S2. Differentially-expressed genes in the D125 vs. C comparison.
				SSBP1 D75 vs. Control			SSBP1 D125 vs. Control			SSBP1 D75 vs. SSBP1 D125
Transcript ID	Gene Symbol	Accession No	Gene name	p value	q value	FC	p value	q value	FC	p value	q value	FC
14795740	PARP3	XM_004018417.1	poly (ADP-ribose) polymerase family, member 3	0.87689	0.976662	-1.07733	0.0464587	0.0498	3.166	0.0152073	0.102329	-3.99591
14716666	CLHC1	XM_004005946.1	clathrin heavy chain linker domain containing 1	0.964763	0.976662	1.01073	0.00327534	0.0429	2.98332	0.0199502	0.102329	-1.91947
14766190	CAMP	U60598.1	cathelicidin antimicrobial peptide	0.0654064	0.557122	1.62433	0.00535525	0.0458714	2.50189	0.75777	0.839357	1.06422
14848532	FZD7	XM_004005406.1	frizzled class receptor 7	0.480542	0.866483	1.20723	0.0110735	0.0473659	2.47713	0.0801005	0.164873	-1.6019
14817394	PPOX	NM_001192426.1	protoporphyrinogen oxidase	0.259258	0.728113	-1.31507	0.00670693	0.0458714	2.43733	0.0736672	0.158295	-1.53037
14831792	PTPN20B	XM_004021658.1	protein tyrosine phosphatase, non-receptor type 20B	0.20297	0.711867	1.29576	0.00284533	0.0406823	2.41052	0.0426775	0.115177	-1.51565
14890481	KLHL35	XM_004016716.1	kelch-like family member 35	0.987139	0.9877	-1.00511	0.0428797	0.0498	2.17306	0.0617303	0.144938	-1.8618
14875312	B3GNT9	XM_004015060.1	UDP-GlcNAc:betaGal beta-1,3-N-acetylglucosaminyltransferase 9	0.33372	0.792538	1.23244	0.0142382	0.0473659	1.97187	0.172158	0.253175	-1.31738
14886466	CA14	XM_004002442.1	carbonic anhydrase XIV	0.498753	0.867396	1.1632	0.0180473	0.0476175	1.96828	0.11723	0.205308	-1.4099
14775069	WBSCR27	XM_004021251.1	Williams Beuren syndrome chromosome region 27	0.713158	0.941753	1.06917	0.00827338	0.0473659	1.95682	0.460757	0.554311	-1.13005
14771618	SNX22	XM_004010537.1	sorting nexin 22	0.952441	0.976662	1.01363	0.0216795	0.0482874	1.95526	0.18661	0.264886	-1.33688
14862620	ANGPTL2	EU599232.1	angiopoietin-like 2	0.203419	0.711867	1.3428	0.0175534	0.0475206	1.95499	0.604551	0.685028	-1.10618
14764653	LRRC38	XM_001256029.3	leucine rich repeat containing 38	0.811515	0.976662	1.04779	0.0119539	0.0473659	1.94757	0.0622443	0.144938	-1.46686
14723893	OR8S1	XM_004007421.1	olfactory receptor, family 8, subfamily S, member 1	0.791842	0.976662	-1.0755	0.0457998	0.0498	1.93953	0.101274	0.189554	-1.57814
14721550	ERMAP	XM_004003504.1	erythroblast membrane-associated protein (Scianna blood group)	0.564494	0.884877	-1.1209	0.013548	0.0473659	1.90965	0.0291738	0.102627	-1.61175
14868152	CYP2B6	XM_004015701.1	cytochrome P450, family 2, subfamily B, polypeptide 6	0.892084	0.976662	-1.02424	0.00884571	0.0473659	1.90599	0.0213883	0.102329	-1.59627
14830264	STK31	XM_004007959.1	serine/threonine kinase 31	0.457485	0.866483	-1.21853	0.0420609	0.0498	1.89837	0.161922	0.248381	-1.42625
14794938	CHAD	GQ179990.1	chondroadherin	0.220435	0.711867	1.29171	0.0147233	0.0473659	1.88509	0.482917	0.576214	1.13333
14838521	CETN1	XM_004020491.1	centrin, EF-hand protein, 1	0.281331	0.743628	-1.2799	0.0231144	0.0487667	1.88069	0.0677787	0.152242	-1.51413
14767211	HNRNPA1	XM_004011419.1	heterogeneous nuclear ribonucleoprotein A1	0.0343074	0.557122	-1.8585	0.0333503	0.0498	1.86754	0.00348057	0.102329	-2.57647
14757916	DGKQ	XM_004010160.1	diacylglycerol kinase, theta 110kDa	0.165094	0.68666	-1.27059	0.0065625	0.0458714	1.85336	0.0137039	0.102329	-1.59523
14887288	INF2	XM_004018168.1	inverted formin, FH2 and WH2 domain containing	0.116663	0.597841	1.54911	0.0418932	0.0498	1.85124	0.175275	0.255427	-1.38871
14818130	ADAMTS4	XM_004003720.1	ADAM metallopeptidase with thrombospondin type 1 motif, 4	0.433312	0.85956	1.19624	0.0299147	0.0498	1.82982	0.078345	0.164805	-1.49867
14891060	ARRDC2	XM_004008424.1	arrestin domain containing 2	0.469058	0.866483	1.16088	0.020795	0.0480527	1.82368	0.0150464	0.102329	-1.7895
14710232	PCGF6	XM_005200796.1	polycomb group ring finger 6	0.342563	0.803449	-1.10348	0.000781418	0.03952	1.81617	0.042223	0.115177	-1.24587
14793790	MOGAT3	XM_004022953.1	monoacylglycerol O-acyltransferase 3	0.429956	0.85956	-1.15826	0.0143596	0.0473659	1.80714	0.0910474	0.176984	-1.36659
14804559	PRR15L	XM_004012811.1	proline rich 15-like	0.14513	0.639995	1.40175	0.0265691	0.0497554	1.80294	0.180451	0.259206	-1.31447
14877007	BEST1	XM_004019595.1	bestrophin 1	0.23916	0.728113	1.29189	0.0251988	0.0494	1.78721	0.114253	0.203109	-1.38237
14768520	SLC30A2	XM_004005505.1	solute carrier family 30 (zinc transporter), member 2	0.243882	0.728113	1.34739	0.0458595	0.0498	1.785	0.130664	0.222641	-1.43513
14831291	TP53INP2	XM_004023573.1	tumor protein p53 inducible nuclear protein 2	0.471879	0.866483	1.18814	0.0419021	0.0498	1.78413	0.0787534	0.164805	-1.5296
14726345	CDCP1	XM_004018682.1	CUB domain containing protein 1	0.268007	0.728113	-1.237	0.0160104	0.0473659	1.78323	0.320627	0.414598	-1.18376
14809292	POU5F1	XR_173231.1	POU class 5 homeobox 1	0.0969506	0.557122	-1.43769	0.0209814	0.0480527	1.77449	0.0973874	0.183647	-1.38289
14875315	TRADD	XM_004015058.1	TNFRSF1A-associated via death domain	0.394785	0.833467	1.11156	0.00259026	0.0406823	1.76954	0.289971	0.381011	1.12725
14764207	ARSH	XM_004022524.1	arylsulfatase family, member H	0.0388306	0.557122	-1.33774	0.00209775	0.0406823	1.76789	0.0136861	0.102329	-1.40569
14773021	OR4A16	XM_004021345.1	olfactory receptor, family 4, subfamily A, member 16	0.101461	0.557122	1.36258	0.0124904	0.0473659	1.75726	0.441117	0.536708	-1.12532
14747835	OR10G9	XM_583515.4	olfactory receptor, family 10, subfamily G, member 9	0.696116	0.934328	-1.06339	0.00956889	0.0473659	1.75332	0.063439	0.144998	-1.35635
14868117	DUSP10	XM_004013609.1	dual specificity phosphatase 10	0.173391	0.702128	1.29392	0.0151453	0.0473659	1.75291	0.0334351	0.10743	-1.50659
14733928	EPOR	XM_004009305.1	erythropoietin receptor	0.942208	0.976662	-1.01438	0.0254583	0.0494	1.74753	0.0832018	0.169541	-1.42018
14889404	GJC3	NM_001083493.1	gap junction protein, gamma 3, 30.2kDa	0.104917	0.560217	-1.2419	0.00270886	0.0406823	1.74419	0.0217535	0.102329	-1.36666
14731215	C4orf47	XM_004021704.1	chromosome 4 open reading frame 47, human	0.571854	0.884877	-1.1078	0.0177168	0.0475206	1.74137	0.0311736	0.107033	-1.53554
14730323	SLC35E4	XM_004017649.1	solute carrier family 35, member E4	0.072182	0.557122	1.27717	0.00270201	0.0406823	1.73425	0.175781	0.255427	-1.16664
14853778	OR7E24	XM_004009286.1	olfactory receptor, family 7, subfamily E, member 24	0.0341196	0.557122	1.75601	0.0374762	0.0498	1.73067	0.596984	0.679535	1.10837
14777460	SH3PXD2A	XM_004020166.1	SH3 and PX domains 2A	0.46751	0.866483	1.1759	0.0393745	0.0498	1.73026	0.156734	0.247315	-1.35314
14785442	ABHD1	XM_004005753.1	abhydrolase domain containing 1	0.0327806	0.557122	-1.66159	0.0247894	0.0494	1.72812	0.00652274	0.102329	-1.95522
14785243	VWF	XM_004007587.1	von Willebrand factor	0.507781	0.867396	1.12461	0.016913	0.0474352	1.72696	0.0262102	0.102627	-1.54874
14734371	ISOC1	XM_004009385.1	isochorismatase domain containing 1	0.460096	0.866483	1.19119	0.0490708	0.0498	1.72559	0.0881946	0.1729	-1.49678
14779691	C10orf71	XM_004021558.1	chromosome 10 open reading frame 71, human	0.656084	0.920777	-1.09702	0.0330302	0.0498	1.72447	0.226398	0.310046	-1.26915
14795370	OR2W4P	XM_004019047.1	olfactory receptor, family 2, subfamily W, member 4 pseudogene	0.445434	0.866483	-1.13275	0.0120287	0.0473659	1.7202	0.0260717	0.102627	-1.49327
14877904	DNAJB13	XM_004016312.1	DnaJ (Hsp40) homolog, subfamily B, member 13	0.45596	0.866483	-1.14771	0.0214151	0.0480527	1.70599	0.0429223	0.115177	-1.48572
14816141	OR52B2	XM_003586986.1	olfactory receptor, family 52, subfamily B, member 2	0.0109729	0.557122	-1.38026	0.00099487	0.0406823	1.6983	0.137518	0.231037	-1.14575
14714223	KRTAP10-8	XM_004003356.1	keratin associated protein 10-8	0.878034	0.976662	-1.0285	0.0238462	0.0494	1.69441	0.194322	0.273524	-1.25772
14774394	WFIKKN1	XM_004023679.1	WAP, follistatin/kazal, immunoglobulin, kunitz and netrin domain containing 1	0.492605	0.867396	1.16384	0.0453674	0.0498	1.68728	0.49992	0.589756	-1.14262
14852800	MYOF	XM_004020039.1	myoferlin	0.166842	0.68666	-1.2788	0.015611	0.0473659	1.68585	0.552195	0.637352	-1.09204
14884724	FBXO32	XM_004011657.1	F-box protein 32	0.254947	0.728113	1.30306	0.0476144	0.0498	1.68581	0.105247	0.193913	-1.43136
14835178	PRCD	XM_004013108.1	progressive rod-cone degeneration	0.0733927	0.557122	1.47845	0.0275495	0.0497554	1.68579	0.56925	0.654033	-1.10203
14841075	ADRB2	EU707939.1	adrenoceptor beta 2, surface	0.144201	0.639995	-1.38849	0.0373388	0.0498	1.68334	0.0294999	0.102627	-1.64367
14845504	RNASE1	XM_004010384.1	ribonuclease, RNase A family, 1 (pancreatic)	0.93045	0.976662	-1.01694	0.0304093	0.0498	1.68251	0.27126	0.360275	-1.22142
14887303	RPSA	GQ202535.1	ribosomal protein SA	0.0840431	0.557122	-1.30814	0.00711349	0.0458714	1.68114	0.00249432	0.102329	-1.78374
14808596	EIF4EBP1	XM_004021776.1	eukaryotic translation initiation factor 4E binding protein 1	0.480597	0.866483	1.15918	0.0386017	0.0498	1.67944	0.339456	0.436753	-1.20002
14717929	SMYD2	XM_004014107.1	SET and MYND domain containing 2	0.877751	0.976662	1.02736	0.0218725	0.0482973	1.67663	0.0533882	0.13459	-1.43457
14870664	MCM9	XM_004011164.1	minichromosome maintenance complex component 9	0.255219	0.728113	-1.19631	0.0110496	0.0473659	1.67599	0.0121199	0.102329	-1.57159
14894025	WDR82	XM_004018405.1	WD repeat domain 82	0.0223909	0.557122	1.58513	0.014118	0.0473659	1.67542	0.872455	0.919761	-1.02286
14842045	OR5S1P	XM_002686606.1	olfactory receptor, family 5, subfamily S, member 1 pseudogene	0.792767	0.976662	-1.05125	0.0301381	0.0498	1.6721	0.1614	0.248381	-1.29677
14825744	KLHDC4	XM_002684427.3	kelch domain containing 4	0.393635	0.833467	-1.1899	0.0352143	0.0498	1.66927	0.0205581	0.102329	-1.69596
14781514	SMOC1	XM_004011054.1	SPARC related modular calcium binding 1	0.344809	0.803449	1.22963	0.0449922	0.0498	1.66375	0.15004	0.240584	-1.34657
14825073	EPHA2	XM_004005556.1	EPH receptor A2	0.841437	0.976662	-1.03156	0.0142292	0.0473659	1.66181	0.183388	0.261849	-1.22141
14732315	C5orf4	XM_004009538.1	fatty acid hydroxylase domain containing 2	0.957059	0.976662	-1.00847	0.0150573	0.0473659	1.65943	0.0230216	0.102329	-1.50342
14819929	SHD	XM_004009358.1	Src homology 2 domain containing transforming protein D	0.902851	0.976662	1.01154	0.00137943	0.0406823	1.65639	0.209214	0.291934	-1.12001
14824481	PRP4	XM_004019108.1	pre-mRNA processing factor 4B	0.370099	0.817305	1.17074	0.021148	0.0480527	1.65575	0.171987	0.253175	-1.25317
14853587	COL5A3	XM_004009289.1	collagen, type V, alpha 3	0.810406	0.976662	-1.03814	0.0149482	0.0473659	1.65517	0.0857687	0.169541	-1.31559
14744722	RGR	XM_004021531.1	retinal G protein coupled receptor	0.198256	0.711867	1.28641	0.0275815	0.0497554	1.65504	0.763618	0.842005	1.05025
14793752	MYL10	XM_004021269.1	myosin, light chain 10, regulatory	0.195746	0.711867	-1.15078	0.00206103	0.0406823	1.64781	0.00530115	0.102329	-1.44472
14872368	CELA2A	XM_004013799.1	chymotrypsin-like elastase family, member 2A	0.307699	0.767696	-1.14033	0.00556774	0.0458714	1.64397	0.116675	0.205308	-1.21296
14805439	CSMD2	XM_004003470.1	CUB and Sushi multiple domains 2	0.837473	0.976662	-1.04426	0.0492483	0.0498	1.64366	0.0203502	0.102329	-1.76082
14875109	FBXL8	XM_004015061.1	F-box and leucine-rich repeat protein 8	0.0819728	0.557122	-1.44772	0.0312245	0.0498	1.64248	0.0383173	0.110001	-1.521
14841971	OR5AP2	XM_004020583.1	olfactory receptor, family 5, subfamily AP, member 2	0.622332	0.911487	-1.08387	0.0189792	0.0476535	1.63899	0.0662889	0.150239	-1.36477
14812019	TAS2R41	XM_004008329.1	taste receptor, type 2, member 41	0.134518	0.626821	-1.38441	0.0396355	0.0498	1.63671	0.0358293	0.10743	-1.57364
14773028	OR5AS1	XR_232465.1	olfactory receptor, family 5, subfamily AS, member 1	0.823055	0.976662	-1.04492	0.0402669	0.0498	1.63297	0.462291	0.554311	-1.14119
14814538	CNTD2	XM_004023471.1	cyclin N-terminal domain containing 2	0.423234	0.85956	-1.11107	0.00735019	0.0458714	1.62725	0.0414363	0.114897	-1.3278
14769631	SLC9A9	XM_004003282.1	solute carrier family 9, subfamily A (NHE9, cation proton antiporter 9), member 9	0.324735	0.783925	-1.15229	0.0102942	0.0473659	1.62709	0.0197272	0.102329	-1.4518
14823632	FAM167A	XM_004004448.1	family with sequence similarity 167, member A	0.911736	0.976662	1.01423	0.00734987	0.0458714	1.62467	0.110927	0.198495	-1.22652
14738791	SULT1C4	NM_001080919.1	sulfotransferase family, cytosolic, 1C, member 4	0.166309	0.68666	-1.25436	0.0149984	0.0473659	1.62453	0.1244	0.216386	-1.25834
14868161	OR5R1	XM_004016791.1	olfactory receptor, family 5, subfamily R, member 1	0.304277	0.767696	-1.2248	0.036253	0.0498	1.62399	0.216345	0.300147	-1.24993
14806525	FAM189A1	XM_004018079.1	family with sequence similarity 189, member A1	0.921782	0.976662	-1.01385	0.0112937	0.0473659	1.62301	0.585516	0.66953	-1.07166
14737817	OR7C1	XM_003582828.1	olfactory receptor, family 7, subfamily C, member 1	0.0942871	0.557122	-1.32866	0.015071	0.0473659	1.61943	0.0216262	0.102329	-1.48353
14763455	BPIFA2A	XM_004014490.1	BPI fold containing family A, member 2	0.326928	0.783925	-1.08315	0.000669505	0.03952	1.61795	0.00647317	0.102329	-1.31442
14731970	CHMP3	BC114072.1	charged multivesicular body protein 3	0.202073	0.711867	-1.27758	0.0321408	0.0498	1.60791	0.0218208	0.102329	-1.60055
14786402	OR51I2	XM_004016257.1	olfactory receptor, family 51, subfamily I, member 2	0.918737	0.976662	-1.02042	0.046832	0.0498	1.60658	0.503842	0.589756	-1.12841
14787755	SLC7A3	XM_583377.4	solute carrier family 7 (cationic amino acid transporter, y+ system), member 3	0.514372	0.869841	1.07894	0.00500485	0.0458714	1.60534	0.0116726	0.102329	-1.42044
14842325	C17orf72	XR_139617.1	chromosome 17 open reading frame 72	0.780308	0.976662	-1.04103	0.0139538	0.0473659	1.60458	0.00883156	0.102329	-1.60006
14760152	DDX59	XM_004013934.1	DEAD (Asp-Glu-Ala-Asp) box polypeptide 59	0.453554	0.866483	1.09125	0.00496082	0.0458714	1.60203	0.487208	0.57855	-1.07481
14738006	PLCL1	XM_004004801.1	phospholipase C-like 1	0.0568733	0.557122	1.5095	0.035949	0.0498	1.60201	0.233789	0.3173	-1.2303
14744692	STEAP4	XM_004007963.1	STEAP family member 4	0.051999	0.557122	-1.53944	0.0389499	0.0498	1.59936	0.158857	0.247777	-1.29263
14772768	GPRC5D	XM_004006846.1	G protein-coupled receptor, class C, group 5, member D	0.629707	0.911487	-1.09275	0.0361424	0.0498	1.5992	0.129072	0.221442	-1.31625
14881628	PEBP4	XM_004004186.1	phosphatidylethanolamine-binding protein 4	0.154658	0.670367	-1.15636	0.00191131	0.0406823	1.59828	0.0366486	0.107518	-1.23829
14815695	OR51I2	XM_004016647.1	olfactory receptor, family 51, subfamily I, member 2	0.00267408	0.557122	-1.52037	0.00151674	0.0406823	1.59814	0.000355933	0.0988	-1.73527
14781173	MYBPH	NM_001075435.1	myosin binding protein H	0.0362559	0.557122	1.56839	0.0315193	0.0498	1.5964	0.846193	0.904811	1.03082
14781672	WRN	NM_001143857.2	Werner syndrome, RecQ helicase-like	0.521208	0.869841	-1.07386	0.00427854	0.0458714	1.59475	0.040642	0.113957	-1.2755
14812712	MAGEA10	XM_004022679.1	melanoma antigen family A, 10	0.0479417	0.557122	-1.41044	0.0152671	0.0473659	1.59368	0.00376203	0.102329	-1.76615
14778830	PRSS35	XM_004011131.1	protease, serine, 35	0.848665	0.976662	1.0284	0.0161495	0.0473659	1.59298	0.0149645	0.102329	-1.52833
14873163	TMED11	XM_004010157.1	Transmembrane emp24 domain-containing protein 11	0.555386	0.884877	-1.12404	0.0475577	0.0498	1.59232	0.107473	0.193994	-1.37274
14714835	ZNF19	XM_004015125.1	zinc finger protein 19	0.380989	0.831133	-1.17225	0.0331918	0.0498	1.58834	0.0278371	0.102627	-1.54335
14725677	HBZ	XM_004021072.1	hemoglobin, zeta	0.424559	0.85956	-1.13188	0.0187107	0.0476175	1.58743	0.0354617	0.10743	-1.41846
14816089	SLAIN1	XM_003582874.1	SLAIN motif family, member 1	0.693085	0.934328	1.08009	0.0480564	0.0498	1.58487	0.0728184	0.157733	-1.43529
14776480	DRAXIN	XM_004014009.1	dorsal inhibitory axon guidance protein	0.646202	0.912065	-1.09391	0.0483656	0.0498	1.58287	0.243632	0.327006	-1.2397
14717273	MSRB3	XM_004006492.1	methionine sulfoxide reductase B3	0.789056	0.976662	1.05097	0.0421255	0.0498	1.57984	0.144976	0.235625	-1.30499
14767625	CCNO	XM_004016986.1	cyclin O	0.0501051	0.557122	1.4839	0.0298221	0.0498	1.57982	0.940624	0.964017	1.01127
14729217	OR2T27	XM_004009455.1	olfactory receptor, family 2, subfamily T, member 27	0.259231	0.728113	1.20556	0.0228006	0.0487612	1.57796	0.159508	0.247777	-1.24043
14788708	GBGT1	XM_004005571.1	globoside alpha-1,3-N-acetylgalactosaminyltransferase 1	0.404446	0.846498	-1.175	0.0450618	0.0498	1.57446	0.0724481	0.157733	-1.41918
14783147	F2RL3	XM_004008441.1	coagulation factor II (thrombin) receptor-like 3	0.0950186	0.557122	-1.36993	0.0292568	0.0498	1.57262	0.0292874	0.102627	-1.49905
14729687	PRRG2	XM_004015376.1	proline rich Gla (G-carboxyglutamic acid) 2	0.0366259	0.557122	-1.60996	0.043904	0.0498	1.57172	0.00624578	0.102329	-1.92432
14883692	CCT6B	XM_004012468.1	chaperonin containing TCP1, subunit 6B (zeta 2)	0.0860061	0.557122	1.36631	0.025126	0.0494	1.56982	0.144116	0.235625	-1.25665
14802816	SFTPC	NM_001009729.1	surfactant protein C	0.873248	0.976662	-1.02481	0.0223926	0.04875	1.5676	0.0725963	0.157733	-1.33149
14798959	SLC26A4	XM_004007851.1	solute carrier family 26 (anion exchanger), member 4	0.131772	0.626821	-1.26948	0.016742	0.0474126	1.56718	0.167681	0.252573	-1.21168
14773252	AP3B1	XM_004010205.1	adaptor-related protein complex 3, beta 1 subunit	0.900624	0.976662	1.02298	0.0421523	0.0498	1.56641	0.0521729	0.132922	-1.45765
14732145	CEP128	XM_004010825.1	centrosomal protein 128kDa	0.0447604	0.557122	-1.27041	0.0032256	0.0429	1.56465	0.00431839	0.102329	-1.45779
14880383	CCDC115	XM_004004476.1	coiled-coil domain containing 115	0.304003	0.767696	1.20055	0.0334769	0.0498	1.56292	0.959816	0.975599	-1.00767
14733001	OR1I1	XM_004009205.1	olfactory receptor, family 1, subfamily I, member 1	0.987666	0.9877	1.00268	0.0362688	0.0498	1.56262	0.949984	0.969628	-1.00977
14710212	ASB12	XM_004022030.1	ankyrin repeat and SOCS box containing 12	0.215232	0.711867	-1.15	0.00460071	0.0458714	1.56214	0.0937113	0.17803	-1.19807
14724995	SPPL2B	XM_004008629.1	signal peptide peptidase like 2B	0.567213	0.884877	1.11068	0.0429316	0.0498	1.55885	0.0495682	0.127617	-1.46315
14746094	SGMS2	XM_004009638.1	sphingomyelin synthase 2	0.961495	0.976662	1.00809	0.0327286	0.0498	1.55619	0.153693	0.244928	-1.26329
14772411	SLC34A3	XM_002691698.2	solute carrier family 34 (type II sodium/phosphate contransporter), member 3	0.819577	0.976662	1.03866	0.0320926	0.0498	1.55609	0.221348	0.305369	-1.21444
14809795	MANSC4	XM_002704386.2	MANSC domain containing 4	0.132304	0.626821	-1.23567	0.0108697	0.0473659	1.55593	0.0201633	0.102329	-1.40626
14826954	ACAT2	XM_004011985.1	acetyl-CoA acetyltransferase 2	0.891488	0.976662	1.0171	0.00996409	0.0473659	1.5558	0.805509	0.872625	1.0278
14727505	OR10H1	XM_004009187.1	olfactory receptor, family 10, subfamily H, member 1	0.0628823	0.557122	-1.43041	0.0313555	0.0498	1.55124	0.0369918	0.107518	-1.45527
14783218	ANKRD26	XM_003586752.1	ankyrin repeat domain 26	0.118558	0.597841	-1.34578	0.0364611	0.0498	1.54876	0.0225736	0.102329	-1.56006
14790704	PSTPIP2	XM_004020519.1	proline-serine-threonine phosphatase interacting protein 2	0.224799	0.711867	1.24916	0.0375452	0.0498	1.54852	0.281282	0.371557	-1.19016
14717057	BPIL1	DQ835287.1	BPI fold containing family B, member 2	0.660146	0.921157	1.07047	0.0251613	0.0494	1.54733	0.0345285	0.10743	-1.43142
14878751	ZBTB8A	XM_004005015.1	zinc finger and BTB domain containing 8A	0.5092	0.867396	1.1092	0.0257613	0.0494	1.54512	0.0273969	0.102627	-1.46656
14717373	CASP6	XM_004009624.1	caspase 6, apoptosis-related cysteine peptidase	0.0702119	0.557122	-1.46863	0.0477123	0.0498	1.54299	0.0214761	0.102329	-1.62023
14871480	LRRC32	XM_004016341.1	leucine rich repeat containing 32	0.610621	0.911487	-1.05405	0.00445416	0.0458714	1.54294	0.0391055	0.111008	-1.25929
14754546	OR56A4	XM_004016627.1	olfactory receptor, family 56, subfamily A, member 4	0.572005	0.884877	1.10324	0.0387529	0.0498	1.54253	0.102742	0.190729	-1.327
14743158	FOXN2	XM_004005965.1	forkhead box N2	0.638185	0.911487	1.09075	0.0485627	0.0498	1.54212	0.0605071	0.144938	-1.43637
14818103	C1orf192	BC102717.1	chromosome 1 open reading frame 192	0.0320362	0.557122	-1.45738	0.0187432	0.0476175	1.54167	0.00353987	0.102329	-1.75502
14887782	UACA	XM_004010274.1	uveal autoantigen with coiled-coil domains and ankyrin repeats	0.0546986	0.557122	1.372	0.0173124	0.0475206	1.54133	0.0361409	0.10743	-1.37627
14780398	RPL7	XM_004021692.1	ribosomal protein L7	0.0711969	0.557122	-1.31794	0.0140012	0.0473659	1.54096	0.083944	0.169541	-1.26298
14878338	SLC7A9	XM_005193964.1	solute carrier family 7 (amino acid transporter light chain, bo,+ system), member 9	0.666388	0.924724	-1.06226	0.0177395	0.0475206	1.53968	0.0289214	0.102627	-1.40581
14760039	CEP78	XM_004005290.1	centrosomal protein 78kDa	0.743767	0.95854	-1.04522	0.0163232	0.0473659	1.53246	0.0199711	0.102329	-1.43804
14841036	AFAP1L1	BC150012.1	actin filament associated protein 1-like 1	0.099283	0.557122	-1.29907	0.0191084	0.0476535	1.53245	0.315523	0.41015	-1.14056
14819833	CD9	NM_001114764.1	CD9 molecule	0.900454	0.976662	1.02216	0.0448461	0.0498	1.52877	0.061419	0.144938	-1.41191
14837084	RGCC	XM_004012048.1	regulator of cell cycle	0.641975	0.911487	-1.07615	0.0301531	0.0498	1.52759	0.0582626	0.144001	-1.36778
14834535	ARHGAP23	XM_004023435.1	Rho GTPase activating protein 23	0.3127	0.772369	1.20955	0.0497831	0.0498	1.52652	0.0350175	0.10743	-1.52008
14722968	ACTL7B	XM_004004029.1	actin-like 7B	0.208361	0.711867	-1.21018	0.0204912	0.0480527	1.52618	0.00723594	0.102329	-1.62013
14830467	ITGA8	XM_004014681.1	integrin, alpha 8	0.218449	0.711867	1.18362	0.0138257	0.0473659	1.52465	0.742841	0.830188	-1.03842
14871341	KRR1	NM_001037819.1	KRR1, small subunit (SSU) processome component, homolog (yeast)	0.322637	0.783925	1.13009	0.00992851	0.0473659	1.5242	0.0561611	0.140216	-1.27091
14738272	SOX17	NM_001206251.1	SRY (sex determining region Y)-box 17	0.800571	0.976662	1.04555	0.0467192	0.0498	1.52381	0.425608	0.520412	-1.13761
14722843	OR2A2	XM_588730.4	olfactory receptor, family 2, subfamily A, member 2	0.106605	0.560217	-1.38457	0.0494994	0.0498	1.52345	0.169223	0.253175	-1.27086
14822469	FHL5	XM_004011262.1	four and a half LIM domains 5	0.944746	0.976662	1.00972	0.0203092	0.0480527	1.52088	0.0921016	0.177724	-1.27111
14781647	FUT10	AJ786259.1	fucosyltransferase 10 (alpha (1,3) fucosyltransferase)	0.222228	0.711867	-1.19509	0.0185971	0.0476175	1.52023	0.0273308	0.102627	-1.40427
14851945	ASB11	XM_004021926.1	ankyrin repeat and SOCS box containing 11, E3 ubiquitin protein ligase	0.0916393	0.557122	1.4022	0.0479553	0.0498	1.51815	0.167059	0.252573	1.2673
14776814	SET	XM_004006012.1	SET nuclear oncogene	0.737804	0.95854	1.05771	0.0406377	0.0498	1.51597	0.0794266	0.164805	-1.35239
14846689	CCRL2	XM_004018511.1	chemokine (C-C motif) receptor-like 2	0.550106	0.884877	-1.0883	0.0212694	0.0480527	1.51235	0.026092	0.102627	-1.42053
14884711	ANXA13	XM_004011655.1	annexin A13	0.388584	0.833467	1.12927	0.0195372	0.0480527	1.51216	0.0154093	0.102329	-1.48
14758562	FAM71F1	XM_004008042.1	family with sequence similarity 71, member F1	0.0405526	0.557122	1.27265	0.00432356	0.0458714	1.51052	0.0295179	0.102627	-1.26551
14715670	NRG2	XM_003582427.2	neuregulin 2	0.210611	0.711867	-1.20835	0.0225193	0.04875	1.50957	0.0253384	0.102627	-1.42947
14822263	PSKH1	NM_001075413.1	protein serine kinase H1	0.586955	0.889503	1.06862	0.0120601	0.0473659	1.50788	0.0457826	0.120347	-1.29676
14828090	ZNF185	XM_004022669.1	zinc finger protein 185 (LIM domain)	0.187767	0.711867	-1.09491	0.000523735	0.03952	1.50769	0.0159563	0.102329	-1.19876
14724876	NFATC2	XM_004014888.1	nuclear factor of activated T-cells, cytoplasmic, calcineurin-dependent 2	0.0485474	0.557122	-1.50936	0.0493051	0.0498	1.50648	0.0228789	0.102329	-1.57312
14791626	CCNB1	XM_004016916.1	cyclin B1	0.262986	0.728113	1.15181	0.0116389	0.0473659	1.50639	0.718021	0.806118	-1.03951
14737475	TMEM38B	XM_004004031.1	transmembrane protein 38B	0.0526599	0.557122	1.41674	0.0303361	0.0498	1.50365	0.79008	0.863516	-1.03666
14754867	OR7E24	XM_004009285.1	olfactory receptor, family 7, subfamily E, member 24	0.685137	0.931271	1.06582	0.0350064	0.0498	1.50094	0.107612	0.193994	-1.28808
14753562	MTERF	XM_004007704.1	mitochondrial transcription termination factor	0.50323	0.867396	-1.08022	0.00960688	0.0473659	1.50006	0.0264654	0.102627	-1.32782
14793332	GPX7	BC148128.1	glutathione peroxidase 7	0.849089	0.976662	1.02073	0.00773058	0.0458714	-1.50041	0.306737	0.40082	1.10871
14795316	HIST1H2BB	XM_004019028.1	histone cluster 1, H2bb	0.638692	0.911487	1.04577	0.00408323	0.0458714	-1.50368	0.0607346	0.144938	1.20519
14828871	EPB41	NM_174311.1	erythrocyte membrane protein band 4.1 (elliptocytosis 1, RH-linked)	0.947753	0.976662	1.00928	0.0234379	0.0489814	-1.50413	0.354899	0.44954	1.12889
14821315	POLR1E	XM_004004246.1	polymerase (RNA) I polypeptide E, 53kDa	0.0909098	0.557122	-1.13457	0.000622102	0.03952	-1.50532	0.00844215	0.102329	1.24135
14727384	STK10	XM_004017104.1	serine/threonine kinase 10	0.207327	0.711867	-1.26189	0.0471479	0.0498	-1.50666	0.818339	0.879535	-1.03596
14835490	ASAH2	XM_002698366.2	N-acylsphingosine amidohydrolase (non-lysosomal ceramidase) 2	0.0489213	0.557122	1.22829	0.00268328	0.0406823	-1.5067	0.00154671	0.102329	1.50535
14790042	PDE8B	XM_004010860.1	phosphodiesterase 8B	0.370629	0.817305	1.15272	0.0306981	0.0498	-1.51131	0.0335088	0.10743	1.43428
14775126	BLVRA	NM_001097571.1	biliverdin reductase A	0.228969	0.715987	1.22468	0.033146	0.0498	-1.5169	0.0758277	0.161402	1.33653
14884054	IL27RA	XM_004008476.1	interleukin 27 receptor, alpha	0.554345	0.884877	-1.06361	0.0053707	0.0458714	-1.52014	0.0721376	0.157733	1.21167
14781081	LIPA	NM_001126346.1	lipase A, lysosomal acid, cholesterol esterase	0.678429	0.930916	1.06467	0.0256385	0.0494	-1.52865	0.170302	0.253175	1.222
14788911	OR5AN1	XM_004016502.1	olfactory receptor, family 5, subfamily AN, member 1	0.362397	0.813753	1.17331	0.0395724	0.0498	-1.52947	0.459984	0.554311	1.1213
14864727	RNF175	XM_004017515.1	ring finger protein 175	0.0890677	0.557122	1.41221	0.0465682	0.0498	-1.53058	0.0187851	0.102329	1.62619
14867262	UQCRC2	AB099019.1	ubiquinol-cytochrome c reductase core protein II	0.544606	0.884877	1.11558	0.0458139	0.0498	-1.53398	0.0438903	0.116595	1.47335
14744091	SAMHD1	XM_004014555.1	SAM domain and HD domain 1	0.261666	0.728113	-1.24552	0.0479	0.0498	-1.55156	0.541889	0.628401	-1.10791
14882069	SERPING1	XM_004016808.1	serpin peptidase inhibitor, clade G (C1 inhibitor), member 1	0.502842	0.867396	1.10697	0.0207718	0.0480527	-1.55885	0.0203586	0.102329	1.49047
14826203	HOXC9	U61980.1	homeobox C9	0.782444	0.976662	-1.03965	0.0161843	0.0473659	-1.56176	0.0354597	0.10743	1.38467
14774601	CHST8	XM_004015624.1	carbohydrate (N-acetylgalactosamine 4-0) sulfotransferase 8	0.0117643	0.557122	-1.62429	0.0162872	0.0473659	-1.56677	0.0186301	0.102329	1.4749
14795355	HIST1H2BC	XM_004019030.1	histone cluster 1, H2bc	0.356088	0.813753	-1.08333	0.00135598	0.0406823	-1.56825	0.106875	0.193994	1.14537
14881998	FAM49A	XM_004005696.1	family with sequence similarity 49, member A	0.628636	0.911487	1.09646	0.0468579	0.0498	-1.5698	0.0114267	0.102329	1.78838
14713555	PGAM1	XR_173289.1	phosphoglycerate mutase 1 (brain)	0.0805058	0.557122	1.40749	0.0316898	0.0498	-1.57418	0.147409	0.237959	1.27393
14774402	C16orf13	XM_004020699.1	chromosome 16 open reading frame 13, human	0.197306	0.711867	1.3032	0.0465815	0.0498	-1.57856	0.00978658	0.102329	1.83805
14739643	SLC37A1	BC149476.1	solute carrier family 37 (glucose-6-phosphate transporter), member 1	0.727142	0.950231	-1.06755	0.043063	0.0498	-1.57952	0.126259	0.218155	1.32813
14715166	HSPA8	NM_174345.4	heat shock 70kDa protein 8	0.0617482	0.557122	1.49704	0.0405114	0.0498	-1.58113	0.00380564	0.102329	2.05377
14732972	SLC1A6	XM_004008466.1	solute carrier family 1 (high affinity aspartate/glutamate transporter), member 6	0.621325	0.911487	-1.08965	0.0302474	0.0498	-1.59288	0.0333984	0.10743	1.49978
14737820	RPL10A	BC102653.1	ribosomal protein L10a	0.42315	0.85956	1.16869	0.0419882	0.0498	-1.59567	0.139629	0.232981	1.31806
14881037	GIMAP6	NM_001099712.1	GTPase, IMAP family member 6	0.583385	0.889503	1.06976	0.00678823	0.0458714	-1.60065	0.501508	0.589756	1.07726
14876799	LIMK1	XM_004021247.1	LIM domain kinase 1	0.051326	0.557122	1.59474	0.0481768	0.0498	-1.6091	0.0246655	0.102627	1.66906
14837929	TNFRSF9	XM_004013750.1	tumor necrosis factor receptor superfamily, member 9	0.705012	0.93621	1.07621	0.0417156	0.0498	-1.61178	0.911483	0.945968	1.01936
14765569	ANXA6	XM_004008987.1	annexin A6	0.305964	0.767696	1.23657	0.0433464	0.0498	-1.6232	0.00810082	0.102329	1.93452
14740232	RSPO2	XM_004011786.1	R-spondin 2	0.269422	0.728113	1.17775	0.0112992	0.0473659	-1.62379	0.194902	0.273524	1.19179
14719791	STAMBPL1	XM_004020018.1	STAM binding protein-like 1	0.357652	0.813753	1.12905	0.00719475	0.0458714	-1.62626	0.00584814	0.102329	1.57616
14869944	CLEC2D	XM_004006888.1	C-type lectin domain family 2, member D	0.745132	0.95854	1.05951	0.0275433	0.0497554	-1.63461	0.781227	0.857584	1.0451
14876364	LYPLA2	BT029895.1	lysophospholipase II	0.785823	0.976662	-1.05761	0.0467301	0.0498	-1.63574	0.0594712	0.144938	1.5052
14832298	SKA1	XM_004020542.1	spindle and kinetochore associated complex subunit 1	0.64211	0.911487	1.08421	0.0245093	0.0494	-1.63761	0.0931851	0.17803	1.34288
14870518	EIF3CL	XM_004020865.1	eukaryotic translation initiation factor 3, subunit C-like	0.141338	0.639995	-1.37397	0.0385774	0.0498	-1.6408	0.981278	0.985289	-1.00411
14720279	NTF3	XM_004006945.1	neurotrophin 3	0.301744	0.767696	1.18654	0.0167078	0.0474126	-1.64453	0.0466456	0.12116	1.40257
14893032	SIGLEC1	XM_004014721.1	sialic acid binding Ig-like lectin 1, sialoadhesin	0.271227	0.728113	-1.2455	0.0326878	0.0498	-1.65005	0.143105	0.235625	-1.31387
14801509	CTSZ	XM_004014760.1	cathepsin Z	0.628742	0.911487	1.07739	0.0139207	0.0473659	-1.65281	0.898929	0.936828	-1.0175
14727474	HSH2D	XM_004008452.1	hematopoietic SH2 domain containing	0.85141	0.976662	1.03173	0.0187466	0.0476175	-1.66543	0.395476	0.488443	1.13963
14826636	HIST1H2BN	XM_004019059.1	histone cluster 1, H2bn	0.624418	0.911487	-1.07942	0.0135203	0.0473659	-1.66881	0.39487	0.488443	1.12909
14757951	BAALC	XM_004011998.1	brain and acute leukemia, cytoplasmic	0.282954	0.743628	-1.2562	0.03547	0.0498	-1.68657	0.241805	0.326364	1.25188
14781250	BAG2	XM_004019155.1	BCL2-associated athanogene 2	0.821277	0.976662	-1.04254	0.0244051	0.0494	-1.69448	0.157238	0.247315	1.29066
14733013	CCDC105	XM_004009207.1	coiled-coil domain containing 105	0.568742	0.884877	1.12406	0.0329883	0.0498	-1.70726	0.0285685	0.102627	1.64441
14853768	ZNF347	XM_004009287.1	zinc finger protein 347	0.361663	0.813753	1.20832	0.0277007	0.0497554	-1.74006	0.357205	0.450145	1.18643
14731416	NLRC3	XM_004021148.1	NLR family, CARD domain containing 3	0.905178	0.976662	-1.02249	0.0206691	0.0480527	-1.74715	0.819033	0.879535	-1.03902
14745326	FTMT	XM_004008683.1	ferritin mitochondrial	0.987301	0.9877	1.00332	0.0314312	0.0498	-1.74734	0.0351276	0.10743	1.62283
14776323	CD6	XM_002699258.2	CD6 molecule	0.496133	0.867396	-1.16151	0.034559	0.0498	-1.75525	0.519092	0.6048	1.13495
14815753	OR52A5	XM_004016661.1	olfactory receptor, family 52, subfamily A, member 5	0.802126	0.976662	1.06076	0.0465699	0.0498	-1.75559	0.261587	0.349271	1.28346
14868827	PCDHB4	XM_004008886.1	protocadherin beta 4	0.582822	0.889503	1.12868	0.0353971	0.0498	-1.75769	0.0101858	0.102329	1.99135
14892757	PARM1	XM_004010093.1	prostate androgen-regulated mucin-like protein 1	0.573191	0.884877	-1.13716	0.0373958	0.0498	-1.77637	0.0632746	0.144998	1.55117
14850650	KYNU	XM_004004721.1	kynureninase	0.79884	0.976662	1.05375	0.026272	0.0497554	-1.77863	0.350129	0.448055	1.19489
14885888	NCS1	XM_004007143.1	neuronal calcium sensor 1	0.0373125	0.557122	1.80544	0.0403083	0.0498	-1.78248	0.00565397	0.102329	2.30261
14711547	MLPH	EU316219.1	melanophilin	0.0252914	0.557122	1.55876	0.00779928	0.0458714	-1.80029	0.0232218	0.102329	1.50064
14710498	TNFAIP3	XM_004011372.1	tumor necrosis factor, alpha-induced protein 3	0.938618	0.976662	1.01651	0.0272819	0.0497554	-1.80732	0.976654	0.984673	1.00558
14796176	TAGLN3	XM_004002911.1	transgelin 3	0.266055	0.728113	1.32996	0.0424626	0.0498	-1.81688	0.0112174	0.102329	2.11927
14759833	REEP1	XM_004007262.1	receptor accessory protein 1	0.50653	0.867396	1.18915	0.0496921	0.0498	-1.82459	0.0221483	0.102329	1.95811
14891106	IFI30	NM_001205150.1	interferon, gamma-inducible protein 30	0.904928	0.976662	1.03033	0.0441963	0.0498	-1.83811	0.854872	0.906267	-1.04181
14807232	CRYGB	XM_004004873.1	crystallin, gamma B	0.823898	0.976662	-1.05494	0.0348681	0.0498	-1.86759	0.368121	0.461526	1.22167
14874349	DKK3	XM_004016147.1	dickkopf WNT signaling pathway inhibitor 3	0.268263	0.728113	1.36094	0.0413224	0.0498	-1.92279	0.00769558	0.102329	2.43127
14836294	FTHL17	XM_605822.3	ferritin, heavy polypeptide-like 17	0.953336	0.976662	-1.01604	0.0461098	0.0498	-1.92322	0.142324	0.235625	1.48286
14824290	NEK2	XM_004013911.1	NIMA-related kinase 2	0.947762	0.976662	1.0176	0.0407298	0.0498	-1.94244	0.227198	0.310046	1.35985
14855111	OCIAD2	XM_004009823.1	OCIA domain containing 2	0.182987	0.711867	1.45795	0.0332714	0.0498	-1.99164	0.0114387	0.102329	2.23754
14879240	MEOX2	XM_004007766.1	mesenchyme homeobox 2	0.907387	0.976662	-1.02747	0.0198869	0.0480527	-2.01984	0.937208	0.964017	-1.01655
14886437	HIST2H3C	XM_004002429.1	histone cluster 2, H3c	0.461347	0.866483	-1.24654	0.0438681	0.0498	-2.03894	0.997007	0.997	-1.00098
14886772	HIST2H2BF	XM_004002423.1	histone cluster 2, H2bf	0.716816	0.941753	1.10333	0.0316522	0.0498	-2.05632	0.16367	0.249592	1.44333
14847260	GCNT4	XM_004010852.1	glucosaminyl (N-acetyl) transferase 4, core 2	0.0163887	0.557122	2.239	0.0155968	0.0473659	-2.26088	0.0146923	0.102329	2.09632
14756567	OXCT2	XM_004003492.1	3-oxoacid CoA transferase 2	0.942173	0.976662	-1.01597	0.00780322	0.0458714	-2.27325	0.0855213	0.169541	1.47001
14771455	KIAA0101	XM_004010534.1	KIAA0101	0.517966	0.869841	-1.23943	0.0389247	0.0498	-2.27731	0.422997	0.519806	1.27172
14767182	RPA2	XM_004005073.1	replication protein A2, 32kDa	0.686159	0.931271	-1.13043	0.0247335	0.0494	-2.36363	0.179149	0.2587	1.48145
14878776	LCK	NM_001142515.1	lymphocyte-specific protein tyrosine kinase	0.210878	0.711867	-1.48778	0.0228917	0.0487612	-2.36663	0.878451	0.919761	-1.04132
14794339	PKIB	XM_004011154.1	protein kinase (cAMP-dependent, catalytic) inhibitor beta	0.5672	0.884877	-1.20896	0.0280297	0.0497554	-2.46754	0.0146793	0.102329	2.5873
14798489	SPIC	XM_004006662.1	Spi-C transcription factor (Spi-1/PU.1 related)	0.87696	0.976662	-1.03919	0.00747166	0.0458714	-2.56436	0.712735	0.803821	1.08564
14804538	SKAP1	XM_004013364.1	src kinase associated phosphoprotein 1	0.435018	0.85956	-1.14676	0.000755361	0.03952	-2.79851	0.390022	0.486515	1.1453
14742472	XCL1	NM_001009427.1	chemokine (C motif) ligand 1	0.4329	0.85956	-1.38121	0.0365621	0.0498	-2.80026	0.93631	0.964017	1.02905
14770009	TRA	M55622.1	T cell receptor alpha locus	0.383571	0.831133	-1.49251	0.0461271	0.0498	-2.90938	0.852562	0.906267	1.07674
14766550	PDYN	JQ514279.1	prodynorphin	0.815406	0.976662	-1.09058	0.0118081	0.0473659	-3.55519	0.00254753	0.102329	4.84311
14781091	HLA-A	XR_173400.1	major histocompatibility complex, class I, A	0.827759	0.976662	1.09582	0.0100384	0.0473659	-4.44293	0.354254	0.44954	-1.4354
14715765	CD3E	NM_001009418.2	CD3e molecule, epsilon (CD3-TCR complex)	0.476763	0.866483	-1.60013	0.0483678	0.0498	-4.6238	0.973606	0.984673	-1.0193
14795357	HIST1H1B	XM_605694.3	histone cluster 1, H1b	0.673684	0.929631	-1.32967	0.0401574	0.0498	-5.36807	0.878776	0.919761	1.09601
14757190	CCR7	XM_004012868.1	chemokine (C-C motif) receptor 7	0.549232	0.884877	-1.52679	0.0408673	0.0498	-5.65093	0.754766	0.839357	1.21544
14814506	IGHV4-61	XM_004022829.1	immunoglobulin heavy variable 4-61	0.862354	0.976662	-1.17651	0.0439199	0.0498	-9.81594	0.794431	0.864391	1.24467
