# Supplementary material for: Transcriptome analysis of CNS immediately before and after the detection of PrPSc in SSBP/1 sheep scrapie
Source: Vet Microbiol. 2014 Oct 10;173(3-4):201–7. doi: 10.1016/j.vetmic.2014.07.026 (PMC4206282; doi:10.1016/j.vetmic.2014.07.026)
Supplement: Supplementary file 3 [file mmc3.xlsx]

## Sheet: D75 >2 FC, p >0.05
				SSBP1 D75 vs. C		SSBP1 D125 vs. C
Transcript ID	Accession no	Gene symbol	Gene name	p value	FC 75	p value	FC 125
14840526	XM_004004161.1	CHRNA2	cholinergic receptor, nicotinic, alpha 2 (neuronal)	0.168949	7.43323	0.426016	-2.99004
14830933	XM_004020598.1	CBLN2	cerebellin 2 precursor	0.087483	5.03017	0.242326	-2.79297
14791119	XM_004007805.1	SEMA3E	sema domain, immunoglobulin domain (Ig), short basic domain, secreted, (semaphorin) 3E	0.118788	4.82074	0.495596	-1.87227
14875036	XM_004015578.1	CA7	carbonic anhydrase VII	0.0967156	4.76775	0.569435	-1.61229
14891209	XM_004021410.1	MYPN	myopalladin	0.0631302	4.64164	0.253758	-2.34235
14842547	XM_004010120.1	DRD5	dopamine receptor D5	0.0630915	4.54616	0.643451	-1.38266
14869780	XM_004017000.1	ITGA2	integrin, alpha 2 (CD49B, alpha 2 subunit of VLA-2 receptor)	0.132929	4.23297	0.956624	-1.04821
14774802	XM_004006673.1	PMCH	pro-melanin-concentrating hormone	0.419684	4.17222	0.874055	-1.31362
14782062	XM_004003198.1	SPTSSB	serine palmitoyltransferase, small subunit B	0.156758	3.61211	0.328865	-2.32411
14838652	XM_004003738.1	CLIC6	chloride intracellular channel 6	0.149945	3.50204	0.446669	1.85568
14857676	XM_004009744.1	LGI2	leucine-rich repeat LGI family, member 2	0.0815715	3.47097	0.751374	1.21835
14880173	XM_004006723.1	PVALB	parvalbumin	0.374128	3.46439	0.384288	3.36862
14768321	XM_004015635.1	SCN1B	sodium channel, voltage-gated, type I, beta subunit	0.078243	3.19702	0.509239	-1.46893
14822743	XM_003587100.2	RGS8	regulator of G-protein signaling 8	0.120008	3.13851	0.411357	-1.74595
14861270	XM_004002254.1	NTNG1	netrin G1	0.273776	3.10502	0.309014	-2.84432
14758619	XM_004017619.1	DAO	D-amino-acid oxidase	0.051353	3.09572	0.390076	1.5391
14817126	XM_004018089.1	CHRNA5	cholinergic receptor, nicotinic, alpha 5 (neuronal)	0.0755081	3.08526	0.362095	-1.67824
14798466	XM_004006667.1	MYBPC1	myosin binding protein C, slow type	0.175855	3.02756	0.364787	-2.0295
14859599	XM_004003613.1	TSPAN2	tetraspanin 2	0.147921	2.97396	0.368513	-1.89301
14711048	XM_004016995.1	HSPB3	heat shock 27kDa protein 3	0.148391	2.94648	0.985409	1.0125
14711659	XM_004018564.1	GADL1	glutamate decarboxylase-like 1	0.0981861	2.91039	0.463381	-1.53354
14780079	XM_004008258.1	ADCY1	adenylate cyclase 1 (brain)	0.186831	2.89896	0.812501	-1.19372
14716200	NM_001205900.1	MFRP	membrane frizzled-related protein	0.351453	2.86641	0.592756	1.8017
14790374	XM_004010741.1	RDH12	retinol dehydrogenase 12 (all-trans/9-cis/11-cis)	0.0767727	2.83811	0.877143	1.08204
14805630	XM_004001780.1	KCNJ13	potassium inwardly-rectifying channel, subfamily J, member 13	0.447968	2.8345	0.536364	2.32003
14728826	XM_004017461.1	NEFH	neurofilament, heavy polypeptide	0.085893	2.80236	0.23682	-1.93402
14889013	XM_006723697.1	TSHZ2	teashirt zinc finger homeobox 2	0.128987	2.80155	0.136179	-2.73791
14889721	NM_001009727.1	CRHR1	corticotropin releasing hormone receptor 1	0.161259	2.77672	0.96434	1.03024
14775942	XM_004018241.1	ENTPD3	ectonucleoside triphosphate diphosphohydrolase 3	0.150122	2.75706	0.283457	-2.06295
14822749	XM_004013851.1	RGS16	regulator of G-protein signaling 16	0.196113	2.75026	0.361196	-1.98875
14892430	XM_005223271.1	MLIP	muscular LMNA-interacting protein	0.112499	2.74079	0.90512	1.06978
14719874	XM_004003342.1	CPNE4	copine IV	0.233116	2.6877	0.273712	-2.45528
14809576	XM_004002309.1	KCNA2	potassium voltage-gated channel, shaker-related subfamily, member 2	0.114467	2.68368	0.382699	-1.65478
14725808	XM_004022472.1	IL1RAPL2	interleukin 1 receptor accessory protein-like 2	0.0638237	2.67044	0.921559	1.04547
14784321	XM_004014046.1	GABRD	gamma-aminobutyric acid (GABA) A receptor, delta	0.144522	2.6558	0.761733	1.203
14843001	XM_004007614.1	TUBA8	tubulin, alpha 8	0.0613052	2.6476	0.197015	-1.84936
14738275	XM_004002243.1	OLFM3	olfactomedin 3	0.079394	2.64098	0.123442	-2.28076
14884473	XM_004013596.1	ESRRG	estrogen-related receptor gamma	0.143824	2.63193	0.559874	1.4266
14716198	XM_004016571.1	C1QTNF5	C1q and tumor necrosis factor related protein 5	0.32108	2.58609	0.656248	1.50876
14814582	XM_004003851.1	SHOX2	short stature homeobox 2	0.329538	2.54392	0.714707	-1.4012
14712582	XM_004016119.1	KCNC1	potassium voltage-gated channel, Shaw-related subfamily, member 1	0.0575152	2.51902	0.631804	-1.22004
14727237	GU386372.1	KITLG	KIT ligand	0.22028	2.49794	0.424023	-1.7751
14823802	XM_004018214.1	STAC	SH3 and cysteine rich domain	0.3519	2.49178	0.532098	-1.82154
14820191	XM_590276.6	KCNC2	potassium voltage-gated channel, Shaw-related subfamily, member 2	0.157864	2.48227	0.628288	-1.333
14726568	XM_004011467.1	SH3BGRL2	SH3 domain binding glutamate-rich protein like 2	0.170093	2.4714	0.269765	-2.02525
14804481	XM_004012793.1	PHOSPHO1	phosphatase, orphan 1	0.0809295	2.46453	0.235349	-1.76391
14890239	XM_004012199.1	SLITRK6	SLIT and NTRK-like family, member 6	0.386086	2.44831	0.654394	-1.57004
14716041	XM_004016565.1	SCN4B	sodium channel, voltage-gated, type IV, beta subunit	0.0861603	2.43811	0.518202	-1.34747
14811594	XM_004017782.1	ANKRD34C	ankyrin repeat domain 34C	0.296119	2.42962	0.423992	-1.94534
14782983	XM_004010521.1	ABHD12B	abhydrolase domain containing 12B	0.23471	2.42494	0.291733	-2.17082
14738736	XM_004017731.1	SV2B	synaptic vesicle glycoprotein 2B	0.201918	2.42275	0.235518	-2.25735
14722851	XM_004004025.1	PTPN3	protein tyrosine phosphatase, non-receptor type 3	0.198281	2.37083	0.21543	-2.28551
14881375	XM_004019145.1	NRN1	neuritin 1	0.194988	2.36945	0.301513	-1.95137
14885104	XM_004006802.1	SLCO1B3	solute carrier organic anion transporter family, member 1B3	0.368883	2.34667	0.673829	1.47451
14738364	XM_004005387.1	LYPD6B	LY6/PLAUR domain containing 6B	0.0633246	2.3224	0.274595	-1.56119
14885089	XM_004006803.1	SLCO1C1	solute carrier organic anion transporter family, member 1C1	0.0792505	2.32213	0.606062	-1.24245
14757606	XM_004002096.1	NEXN	nexilin (F actin binding protein)	0.23233	2.32077	0.439956	-1.68882
14876450	XM_004007317.1	SLC4A5	solute carrier family 4 (sodium bicarbonate cotransporter), member 5	0.124572	2.30251	0.614856	1.28131
14721603	XM_004001855.1	RIMKLA	ribosomal modification protein rimK-like family member A	0.0676805	2.29583	0.367648	-1.43871
14765683	XM_004007651.1	KIAA1644	KIAA1644	0.29335	2.28728	0.559643	-1.55837
14852572	XM_004011278.1	GABRR2	gamma-aminobutyric acid (GABA) A receptor, rho 2	0.218718	2.27818	0.918588	1.06599
14774425	XM_004020763.1	GRIN2A	glutamate receptor, ionotropic, N-methyl D-aspartate 2A	0.118082	2.25349	0.116033	-2.26621
14852027	XM_004007208.1	KCNF1	potassium voltage-gated channel, subfamily F, member 1	0.169136	2.25118	0.352052	-1.68836
14731794	XM_004023432.1	ARHGAP44	Rho GTPase activating protein 44	0.0599291	2.23549	0.203865	-1.64146
14883568	XM_004003899.1	PCP4	Purkinje cell protein 4	0.254975	2.22521	0.591143	-1.43406
14752400	XM_004010707.1	KCNH5	potassium voltage-gated channel, subfamily H (eag-related), member 5	0.124474	2.22348	0.0581671	-2.84503
14813608	XM_004012225.1	ITGBL1	integrin, beta-like 1 (with EGF-like repeat domains)	0.101603	2.21128	0.217379	1.76141
14754984	XM_004021751.1	DUSP4	dual specificity phosphatase 4	0.11684	2.20932	0.501696	-1.36259
14857579	XM_004015848.1	VN1R4	vomeronasal 1 receptor 4	0.149976	2.20877	0.677115	-1.23373
14884796	XM_004016942.1	RGS7BP	regulator of G-protein signaling 7 binding protein	0.212458	2.1999	0.467635	-1.54982
14844936	XM_004017076.1	CDH12	cadherin 12, type 2 (N-cadherin 2)	0.0603879	2.1973	0.706253	1.14433
14850718	FN432136.1	PITX3	paired-like homeodomain 3	0.176328	2.17908	0.79129	-1.15103
14822948	XM_004004063.1	DIRAS2	DIRAS family, GTP-binding RAS-like 2	0.281853	2.17703	0.592248	-1.45082
14774339	XM_004023311.1	ZNF385D	zinc finger protein 385D	0.12206	2.17638	0.972046	-1.01591
14711084	XM_004011005.1	RORA	RAR-related orphan receptor A	0.142211	2.16246	0.211734	-1.89312
14756956	XM_004006463.1	KCNMB4	potassium large conductance calcium-activated channel, subfamily M, beta member 4	0.089394	2.1622	0.0677808	-2.33373
14790408	XM_004010733.1	PLEK2	pleckstrin 2	0.162283	2.15337	0.634668	-1.27241
14871010	XM_004012715.1	HS3ST3B1	heparan sulfate (glucosamine) 3-O-sulfotransferase 3B1	0.0830726	2.15218	0.818531	1.09249
14758041	XM_004011778.1	KCNV1	potassium channel, subfamily V, member 1	0.186595	2.14753	0.0938403	-2.77248
14779309	XM_004006954.1	PRMT8	protein arginine methyltransferase 8	0.237596	2.14026	0.523719	-1.48093
14719319	XM_004018173.1	AHNAK2	AHNAK nucleoprotein 2	0.0551084	2.13769	0.140039	-1.72237
14852580	XM_004011499.1	GABRR1	gamma-aminobutyric acid (GABA) A receptor, rho 1	0.165595	2.13378	0.460202	-1.4606
14890088	XM_004014772.1	FAM210B	family with sequence similarity 210, member B	0.0981633	2.13184	0.246191	-1.644
14771896	XM_004011819.1	KCNS2	potassium voltage-gated channel, delayed-rectifier, subfamily S, member 2	0.265876	2.10222	0.230871	-2.24216
14729919	XM_004006463.1	KCNMB4	potassium large conductance calcium-activated channel, subfamily M, beta member 4	0.0545462	2.09477	0.20775	-1.54966
14838289	XM_004020498.1	MYOM1	myomesin 1	0.092894	2.08446	0.756953	1.12659
14870873	XM_004017728.1	MCTP2	multiple C2 domains, transmembrane 2	0.0990655	2.08323	0.659303	-1.19062
14750923	XM_004008092.1	CHRM2	cholinergic receptor, muscarinic 2	0.107307	2.08035	0.44362	-1.37354
14830799	XM_004018377.1	CACNA2D3	calcium channel, voltage-dependent, alpha 2/delta subunit 3	0.131617	2.07543	0.208191	-1.8041
14817641	XM_004009541.1	LSM11	LSM11, U7 small nuclear RNA associated	0.277934	2.07302	0.23687	-2.23214
14800123	XM_004015868.1	PRKCG	protein kinase C, gamma	0.179889	2.0701	0.157156	-2.17031
14722142	XM_004009393.1	SNCB	synuclein, beta	0.116502	2.06799	0.333735	-1.5168
14857642	XM_004009750.1	SEL1L3	sel-1 suppressor of lin-12-like 3 (C. elegans)	0.140604	2.05476	0.663003	-1.21458
14752308	XM_004010702.1	PRKCH	protein kinase C, eta	0.306048	2.05035	0.573942	-1.46451
14792476	XM_004002190.1	EPHX4	epoxide hydrolase 4	0.119194	2.04386	0.548983	-1.28378
14764658	XM_005217210.1	KAZN	kazrin, periplakin interacting protein	0.157194	2.04376	0.615371	-1.26397
14835026	XM_004016597.1	LMO1	LIM domain only 1 (rhombotin 1)	0.209338	2.04137	0.94109	-1.03988
14730214	XM_004014743.1	CHRNA4	cholinergic receptor, nicotinic, alpha 4 (neuronal)	0.144843	2.04131	0.459764	1.39979
14802935	NM_001141954.2	MYL2	myosin, light chain 2, regulatory, cardiac, slow	0.202834	2.03038	0.392374	-1.57861
14845317	XM_004003202.1	PPM1L	protein phosphatase, Mg2+/Mn2+ dependent, 1L	0.0563965	2.03016	0.491112	-1.24622
14814450	XM_004004180.1	NEFM	neurofilament, medium polypeptide	0.12054	2.02831	0.223422	-1.70049
14765833	XM_004014752.1	HRH3	histamine receptor H3	0.196531	2.02222	0.152162	-2.21423
14871973	XM_004013264.1	P2RX5	purinergic receptor P2X, ligand-gated ion channel, 5	0.0705318	2.02056	0.116584	-1.79869
14861282	XM_004011036.1	OTX2	orthodenticle homeobox 2	0.26257	2.01649	0.851582	1.11719
14724826	XM_005226129.1	ZMAT4	zinc finger, matrin-type 4	0.260502	2.01414	0.653711	-1.30468
14856391	XM_004007369.1	TRHDE	thyrotropin-releasing hormone degrading enzyme	0.174388	2.0079	0.361579	-1.56335
14823687	XM_004005338.1	HPGD	hydroxyprostaglandin dehydrogenase 15-(NAD)	0.0553533	2.0074	0.105831	-1.74858
14838961	XM_004005361.1	CERKL	ceramide kinase-like	0.0605751	-2.0051	0.783713	1.09046
14725111	XM_004018233.1	TTC21A	tetratricopeptide repeat domain 21A	0.268163	-2.00549	0.849117	-1.11994
14827814	XM_004007821.1	FBXL13	F-box and leucine-rich repeat protein 13	0.262481	-2.01001	0.836434	-1.12946
14880556	XM_005202187.1	ARHGEF4	Rho guanine nucleotide exchange factor (GEF) 4	0.101856	-2.01015	0.853829	1.07206
14784060	XM_004022066.1	RIBC1	RIB43A domain with coiled-coils 1	0.0859894	-2.01497	0.431335	1.33368
14800398	XM_004016725.1	DCDC5	doublecortin domain containing 5	0.20514	-2.0167	0.848411	-1.10353
14842834	XM_004006984.1	C22orf23	chromosome 22 open reading frame 23	0.201497	-2.01923	0.838945	1.10959
14737625	XM_004022725.1	CHRDL1	chordin-like 1	0.104591	-2.01944	0.349835	-1.45188
14814994	XM_004006234.1	LRRIQ1	leucine-rich repeats and IQ motif containing 1	0.0805104	-2.02411	0.516848	1.26014
14721126	AC162117.3	CFTR	cystic fibrosis transmembrane conductance regulator (ATP-binding cassette sub-family C, member 7)	0.0557376	-2.02412	0.875	-1.05011
14743593	XM_004012272.1	NEK5	NIMA-related kinase 5	0.209422	-2.02719	0.662829	1.25912
14723871	XM_004006389.1	CCDC65	coiled-coil domain containing 65	0.195281	-2.03219	0.991821	1.00521
14819704	XM_004006926.1	GNB3	guanine nucleotide binding protein (G protein), beta polypeptide 3	0.141733	-2.03233	0.616943	1.24742
14752139	XM_004009568.1	TMEM232	transmembrane protein 232	0.236016	-2.03773	0.464112	-1.52596
14710327	NM_001034459.2	RPL17	ribosomal protein L17	0.183301	-2.03922	0.800425	1.13338
14876507	XM_004002059.1	C1H1orf141	chromosome 1 open reading frame 141	0.123812	-2.03942	0.963828	-1.01901
14814925	NM_001009192.2	PYGM	phosphorylase, glycogen, muscle	0.087077	-2.03991	0.867652	1.06257
14791685	XM_004015613.1	HYDIN	HYDIN, axonemal central pair apparatus protein	0.336477	-2.04032	0.890811	1.10271
14876531	XM_004023217.1	WDR78	WD repeat domain 78	0.305972	-2.04085	0.88853	1.09772
14816628	XM_004011009.1	TEX9	testis expressed 9	0.0536494	-2.04257	0.964553	1.01391
14859785	XM_004004349.1	GLIS3	GLIS family zinc finger 3	0.0548141	-2.04345	0.874077	-1.05093
14806051	XM_004006603.1	MMP19	matrix metallopeptidase 19	0.154565	-2.04492	0.757264	1.15273
14834489	XM_004012815.1	LRRC46	leucine rich repeat containing 46	0.084215	-2.04627	0.635916	1.18845
14889743	XM_004004986.1	DAW1	dynein assembly factor with WDR repeat domains 1	0.30574	-2.05125	0.818762	-1.16607
14787655	XR_138830.2	ANKRD26	ankyrin repeat domain 26	0.127642	-2.05127	0.536638	-1.30525
14880216	XM_004006731.1	C1QTNF6	C1q and tumor necrosis factor related protein 6	0.0958168	-2.05424	0.571072	1.24415
14736119	XM_004012673.1	DNAH2	dynein, axonemal, heavy chain 2	0.172391	-2.05787	0.958255	1.02575
14872269	XR_173348.1	GVINP1	GTPase, very large interferon inducible pseudogene	0.177169	-2.05981	0.774379	-1.15228
14716332	XM_004020369.1	EBF3	early B-cell factor 3	0.0766241	-2.06091	0.338999	-1.42151
14882213	XM_004003572.1	WDR63	WD repeat domain 63	0.367873	-2.06343	0.910241	1.09142
14891684	XM_004012117.1	SMAD9	SMAD family member 9	0.0735271	-2.06527	0.362626	1.39088
14734743	XM_005211921.1	PGF	placental growth factor	0.0817967	-2.06914	0.547011	-1.24878
14721236	XM_004022375.1	XPNPEP2	X-prolyl aminopeptidase (aminopeptidase P) 2, membrane-bound	0.135435	-2.07121	0.464457	1.39075
14756828	XM_004012052.1	FAM216B	family with sequence similarity 216, member B	0.454846	-2.07168	0.921675	1.098
14716178	XM_004016568.1	CCDC153	coiled-coil domain containing 153	0.112899	-2.07693	0.968308	1.01645
14803688	XM_004002044.1	UBE2U	ubiquitin-conjugating enzyme E2U (putative)	0.22344	-2.07973	0.595032	-1.35345
14782021	NM_001009765.1	ZFP36	ZFP36 ring finger protein	0.143191	-2.08151	0.918686	1.04744
14744730	XM_004021651.1	CDHR1	cadherin-related family member 1	0.108957	-2.0851	0.957176	-1.02211
14731934	XM_004012058.1	KCTD4	potassium channel tetramerization domain containing 4	0.13369	-2.08909	0.770132	-1.13875
14758400	XM_004002525.1	S100A5	S100 calcium binding protein A5	0.138771	-2.09179	0.840169	1.09535
14819869	XM_004011178.1	RSPH4A	radial spoke head 4 homolog A (Chlamydomonas)	0.494539	-2.09203	0.981911	-1.02428
14757747	XM_005195617.1	C17orf97	chromosome 17 open reading frame 97	0.18102	-2.0997	0.306855	-1.72882
14859052	XM_004020343.1	VAX1	ventral anterior homeobox 1	0.256102	-2.10625	0.811573	1.15934
14810430	XM_004011042.1	LRRC9	leucine rich repeat containing 9	0.0715084	-2.10735	0.785774	-1.1018
14733621	XM_004003735.1	ADCY10	adenylate cyclase 10 (soluble)	0.0899322	-2.10846	0.453441	-1.34446
14859250	XM_004011487.1	AK9	adenylate kinase 9	0.390096	-2.1118	0.867078	-1.15141
14743328	NM_001009215.1	BRS3	bombesin-like receptor 3	0.344957	-2.11522	0.455282	-1.79199
14810863	XM_004016555.1	TTC12	tetratricopeptide repeat domain 12	0.0689412	-2.12769	0.925547	-1.03382
14773498	XM_004009089.1	PCSK1	proprotein convertase subtilisin/kexin type 1	0.179252	-2.13025	0.566844	-1.35167
14888524	XM_004019309.1	OR2J2	olfactory receptor, family 2, subfamily J, member 2	0.0586946	-2.13164	0.986511	1.00574
14730888	NM_001135925.1	TLR10	toll-like receptor 10	0.0912039	-2.13269	0.983374	1.00822
14850419	XM_004002719.1	RXRG	retinoid X receptor, gamma	0.217457	-2.1342	0.629223	1.32289
14753681	XM_870400.3	OR2B2	olfactory receptor, family 2, subfamily B, member 2	0.182793	-2.13535	0.381136	1.60971
14840310	XM_004004117.1	FRMD3	FERM domain containing 3	0.0613641	-2.1376	0.367032	1.38073
14712019	XM_004003189.1	SERPINI2	serpin peptidase inhibitor, clade I (pancpin), member 2	0.080658	-2.13991	0.932429	-1.03257
14792687	XM_004012011.1	SDC2	syndecan 2	0.0548722	-2.14564	0.603269	-1.19242
14886611	XM_004002470.1	BNIPL	BCL2/adenovirus E1B 19kD interacting protein like	0.08992	-2.15168	0.373281	1.44034
14745314	XM_004008680.1	ZNF474	zinc finger protein 474	0.428007	-2.16604	0.942699	-1.07053
14754364	XM_004011671.1	EFCAB1	EF-hand calcium binding domain 1	0.239911	-2.16668	0.489884	-1.54632
14867280	XM_004021191.1	VWA3A	von Willebrand factor A domain containing 3A	0.291856	-2.17886	0.986729	-1.01176
14810267	XM_004012578.1	TEKT1	tektin 1	0.141423	-2.17976	0.930234	-1.04291
14848334	XM_004004823.1	ALS2CR12	amyotrophic lateral sclerosis 2 (juvenile) chromosome region, candidate 12	0.294801	-2.18649	0.98518	-1.01329
14873618	XM_004017578.1	WDR66	WD repeat domain 66	0.13047	-2.21282	0.984979	1.00894
14738924	XM_004017586.1	CCDC60	coiled-coil domain containing 60	0.140664	-2.22137	0.966287	-1.02094
14823411	XM_004007267.1	PSD4	pleckstrin and Sec7 domain containing 4	0.0846981	-2.24027	0.532253	-1.29566
14726259	XM_004010005.1	PROM1	prominin 1	0.0804859	-2.24658	0.398849	-1.41908
14889236	XM_004011047.1	PPP1R36	protein phosphatase 1, regulatory subunit 36	0.106886	-2.25829	0.881569	1.0691
14727904	XM_004011449.1	C6orf118	chromosome 6 open reading frame 118, human	0.0579389	-2.28321	0.891487	1.05152
14893162	XM_004014384.1	CPXM1	carboxypeptidase X (M14 family), member 1	0.132155	-2.29352	0.301741	1.71314
14795176	XM_004013392.1	TTC25	tetratricopeptide repeat domain 25	0.257767	-2.31245	0.839118	-1.15276
14889042	XM_004014639.1	CYP24A1	cytochrome P450, family 24, subfamily A, polypeptide 1	0.160986	-2.31365	0.707116	-1.22972
14779114	XM_005225283.1	ZNF568	zinc finger protein 568	0.135198	-2.31759	0.919328	1.0528
14752280	NM_001161858.1	SIX6	SIX homeobox 6	0.130052	-2.32126	0.425944	-1.50691
14720625	XM_004008214.1	DNAH11	dynein, axonemal, heavy chain 11	0.128957	-2.32818	0.929672	1.04519
14723139	XM_004004751.1	TMEM37	transmembrane protein 37	0.0795515	-2.3283	0.915585	-1.04531
14789051	XM_005214594.1	UBE2C	ubiquitin-conjugating enzyme E2C	0.167575	-2.33363	0.758691	1.1896
14780943	XM_004012004.1	RGS22	regulator of G-protein signaling 22	0.20031	-2.33494	0.713863	1.25438
14799750	XM_004002545.1	C1orf189	chromosome 1 open reading frame 189	0.277292	-2.34419	0.9365	-1.06103
14778204	XM_004010949.1	OR11G2	olfactory receptor, family 11, subfamily G, member 2	0.0924716	-2.34548	0.582508	1.28096
14726716	XM_005199530.1	C10orf105	chromosome 10 open reading frame 105	0.136841	-2.34703	0.534188	-1.38768
14854726	XM_004014222.1	ARMC3	armadillo repeat containing 3	0.155478	-2.34876	0.530473	1.41891
14713285	XM_004014696.1	C20orf26	chromosome 20 open reading frame 26	0.186712	-2.36293	0.952102	-1.03679
14741924	XM_004008269.1	FEZF1	FEZ family zinc finger 1	0.410016	-2.37112	0.943775	-1.07433
14805587	XR_173041.1	RPS2	ribosomal protein S2	0.349091	-2.40245	0.779028	-1.28833
14731848	XM_004012711.1	DNAH9	dynein, axonemal, heavy chain 9	0.26075	-2.40394	0.892242	-1.105
14851858	XM_004007049.1	RIBC2	RIB43A domain with coiled-coils 2	0.261352	-2.43093	0.964543	1.03376
14774290	XM_004008123.1	CLEC5A	C-type lectin domain family 5, member A	0.0510488	-2.43291	0.949301	1.02453
14709838	XM_004005737.1	DRC1	dynein regulatory complex subunit 1 homolog (Chlamydomonas)	0.176616	-2.45262	0.939429	-1.04752
14776443	XM_004013724.1	ANGPTL7	angiopoietin-like 7	0.138616	-2.46067	0.673137	1.26332
14855045	XM_004010066.1	SPATA18	spermatogenesis associated 18	0.395858	-2.49429	0.878556	-1.17281
14874156	XM_004016528.1	C11orf70	chromosome 11 open reading frame 70	0.157967	-2.49888	0.570162	-1.4064
14737621	XM_004022726.1	RGAG1	retrotransposon gag domain containing 1	0.0754879	-2.51205	0.994961	-1.00283
14720068	XM_004011325.1	ENPP3	ectonucleotide pyrophosphatase/phosphodiesterase 3	0.299795	-2.52098	0.800604	-1.24004
14726401	XM_004017873.1	TGIF1	TGFB-induced factor homeobox 1	0.206306	-2.52314	0.607792	1.42419
14711278	XM_004003191.1	ZBBX	zinc finger, B-box domain containing	0.19077	-2.52404	0.757035	-1.2255
14869524	XM_004014948.1	FAM92B	family with sequence similarity 92, member B	0.223907	-2.528	0.778324	-1.22311
14826865	XM_004004223.1	NR4A3	nuclear receptor subfamily 4, group A, member 3	0.0801511	-2.52835	0.406189	-1.48281
14713445	XM_004003307.1	NME9	NME/NM23 family member 9	0.255384	-2.5802	0.864408	-1.14382
14716757	XM_004017074.1	CDH9	cadherin 9, type 2 (T1-cadherin)	0.126284	-2.58855	0.621275	-1.32181
14800940	XM_004014087.1	C1orf158	chromosome 1 open reading frame 158	0.0716201	-2.61408	0.886181	-1.0679
14816173	XM_001255306.1	OR6C1	olfactory receptor, family 6, subfamily C, member 1	0.254513	-2.6263	0.946607	-1.05497
14743751	XM_004017985.1	AK7	adenylate kinase 7	0.264364	-2.62814	0.948146	1.05466
14714488	XM_004010108.1	NKX6-2	NK6 homeobox 2	0.0780364	-2.64547	0.946791	1.03241
14861488	XM_004010664.1	LGALS3	lectin, galactoside-binding, soluble, 3	0.077054	-2.66223	0.690013	1.21209
14878434	XM_004002384.1	SPAG17	sperm associated antigen 17	0.129536	-2.66902	0.975212	-1.01827
14761721	XM_004015223.1	RPL12	ribosomal protein L12	0.366566	-2.68624	0.297316	-3.17341
14884563	XM_004013978.1	SPATA17	spermatogenesis associated 17	0.184482	-2.701	0.783104	-1.21024
14789754	XM_004003840.1	TMEM212	transmembrane protein 212	0.224497	-2.70275	0.890814	-1.11089
14859317	XM_004011215.1	PPIL6	peptidylprolyl isomerase (cyclophilin)-like 6	0.194864	-2.73036	0.776363	1.22702
14763372	XM_004019135.1	MAK	male germ cell-associated kinase	0.317327	-2.7738	0.809123	-1.26639
14734768	NM_001166182.1	FOS	FBJ murine osteosarcoma viral oncogene homolog	0.0538443	-2.77478	0.761527	-1.1451
14877071	XM_004019589.1	PPP1R32	protein phosphatase 1, regulatory subunit 32	0.131276	-2.77549	0.680309	-1.28777
14789117	XM_004005386.1	RPRM	reprimo, TP53 dependent G2 arrest mediator candidate	0.0850934	-2.78626	0.517604	-1.40762
14751509	XM_004006234.1	LRRIQ1	leucine-rich repeats and IQ motif containing 1	0.115472	-2.80671	0.805661	-1.1552
14760022	XM_004004298.1	GNA14	guanine nucleotide binding protein (G protein), alpha 14	0.0820256	-2.82756	0.912551	-1.05872
14778753	XM_004003822.1	GMNC	geminin coiled-coil domain containing	0.066297	-2.82829	0.804344	1.12767
14866462	XM_005210271.1	TNFRSF10B	tumor necrosis factor receptor superfamily, member 10b	0.18709	-2.82864	0.753052	-1.25865
14888637	XM_004016312.1	DNAJB13	DnaJ (Hsp40) homolog, subfamily B, member 13	0.0942449	-2.91567	0.959661	-1.02882
14755572	XM_004018621.1	FEZF2	FEZ family zinc finger 2	0.119702	-2.93747	0.503183	-1.52666
14881723	XM_004003114.1	CCDC39	coiled-coil domain containing 39	0.219454	-2.94427	0.89931	-1.10956
14744653	XM_004004734.1	MAP3K19	mitogen-activated protein kinase kinase kinase 19	0.190434	-2.95179	0.971925	-1.02727
14755891	XM_004002654.1	CCDC19	coiled-coil domain containing 19	0.101315	-2.9901	0.97529	-1.01846
14753708	XM_004011972.1	BHLHE22	basic helix-loop-helix family, member e22	0.0744592	-3.03686	0.677358	1.25252
14762776	XM_005213157.1	WDR38	WD repeat domain 38	0.229072	-3.03889	0.799844	-1.2461
14717215	XM_004006493.1	WIF1	WNT inhibitory factor 1	0.11414	-3.03995	0.528815	-1.49497
14755251	XM_004021542.1	SNCG	synuclein, gamma (breast cancer-specific protein 1)	0.0548757	-3.05758	0.447609	-1.46478
14889298	XM_004011846.1	CALB1	calbindin 1, 28kDa	0.154207	-3.08129	0.920495	1.0745
14857635	XM_004009755.1	CCKAR	cholecystokinin A receptor	0.098594	-3.13931	0.284554	-1.98987
14795843	XM_004018787.1	PI16	peptidase inhibitor 16	0.0863908	-3.14166	0.56516	1.40496
14780401	XM_004017113.1	CARTPT	CART prepropeptide	0.217178	-3.17398	0.485783	-1.86278
14774069	XM_004003244.1	AADAC	arylacetamide deacetylase	0.226396	-3.19792	0.633875	-1.54123
14752939	XM_004011762.1	PMP2	peripheral myelin protein 2	0.199955	-3.2169	0.741433	1.32371
14786772	XM_004004948.1	TUBA1A	tubulin, alpha 1a	0.219757	-3.30151	0.562715	-1.70568
14754760	XM_004018531.1	TRH	thyrotropin-releasing hormone	0.0975131	-3.4466	0.88613	-1.09884
14839474	XM_004011381.1	TXLNB	taxilin beta	0.0686641	-3.44672	0.94176	1.04347
14734950	NM_001126368.1	VIP	vasoactive intestinal peptide	0.0939129	-3.47555	0.999635	-1.0003
14873797	XM_004017054.1	SPEF2	sperm flagellar 2	0.13089	-3.53965	0.666331	-1.38757
14849637	XM_005198333.1	C12orf55	chromosome 12 open reading frame 55	0.109567	-3.55489	0.862077	-1.13033
14873860	XM_004017052.1	CAPSL	calcyphosine-like	0.179277	-3.61639	0.875878	-1.14777
14816109	XM_004018106.1	FOXG1	forkhead box G1	0.169736	-4.23899	0.41041	2.26806
14730122	XM_004011907.1	MAPK15	mitogen-activated protein kinase 15	0.101322	-4.30157	0.903043	1.10061
14727043	XM_005201765.1	LOC646168	uncharacterized LOC646168	0.0556302	-5.06485	0.736647	-1.27292
14800588	XM_004010053.1	DTHD1	death domain containing 1	0.0522614	-5.06683	0.714764	-1.29378
14839228	AC150858.6	CLEC1A	C-type lectin domain family 1, member A	0.101642	-5.77078	0.78386	1.29737
14730065	XM_004022417.1	CAPN6	calpain 6	0.171483	-5.79126	0.754351	-1.44854
14748011	XM_004002070.1	RPE65	retinal pigment epithelium-specific protein 65kDa	0.0600321	-7.61931	0.69767	-1.43036
14894433	NM_001009801.2	OXT	oxytocin/neurophysin I prepropeptide	0.121387	-8.3557	0.4109	-2.82986

## Sheet: D125 >2 FC, p > 0.05
Table S3. Differentially-expressed genes in the D75 vs. C and D125 vs. C comparisons (p > 0.05).
				SSBP1 D75 vs. C		SSBP1 D125 vs. C
Transcript ID	Accession no	Gene symbol	Gene name	p value	FC 75	p value	FC 125
14825725	XM_005218589.1	CA5A	carbonic anhydrase VA, mitochondrial	0.815267	-1.52231	0.191781	12.5734
14838024	XM_004009700.1	HPGDS	hematopoietic prostaglandin D synthase	0.771824	-1.53337	0.344717	4.24056
14880173	XM_004006723.1	PVALB	parvalbumin	0.374128	3.46439	0.384288	3.36862
14876059	NM_001009802.1	AHSG	alpha-2-HS-glycoprotein	0.741522	-1.29136	0.153097	3.35456
14752047	XM_004018947.1	LY6G6E	lymphocyte antigen 6 complex, locus G6E (pseudogene)	0.834935	-1.29129	0.344909	3.33356
14862044	XM_004015400.1	KLK6	kallikrein-related peptidase 6	0.710183	-1.26533	0.16196	2.61878
14726660	XM_004003218.1	VEPH1	ventricular zone expressed PH domain-containing 1	0.258494	-1.79735	0.105093	2.44982
14890441	XM_004021844.1	ENPP6	ectonucleotide pyrophosphatase/phosphodiesterase 6	0.822968	-1.14087	0.168421	2.41802
14831792	XM_004021658.1	PTPN20B	protein tyrosine phosphatase, non-receptor type 20B	0.20297	1.29576	0.00284533	2.41052
14862039	XM_004023371.1	KLK7	kallikrein-related peptidase 7	0.941341	-1.04246	0.168915	2.33418
14805630	XM_004001780.1	KCNJ13	potassium inwardly-rectifying channel, subfamily J, member 13	0.447968	2.8345	0.536364	2.32003
14879238	XM_003586872.2	EPPK1	epiplakin 1	0.339491	1.42549	0.0534162	2.26938
14816109	XM_004018106.1	FOXG1	forkhead box G1	0.169736	-4.23899	0.41041	2.26806
14811433	XM_004014940.1	KCNG4	potassium voltage-gated channel, subfamily G, member 4	0.684564	1.25761	0.184671	2.23703
14830930	XM_004019177.1	IP6K3	inositol hexakisphosphate kinase 3	0.440047	-1.50898	0.176242	2.14429
14875972	NM_001199792.1	AVPR1A	arginine vasopressin receptor 1A	0.746481	1.16024	0.133073	2.1437
14788815	XM_004010598.1	WDR72	WD repeat domain 72	0.393552	1.53078	0.16246	2.09104
14890201	XM_004022411.1	KLHL4	kelch-like family member 4	0.473196	1.27796	0.0649156	2.06085
14712316	XM_004006339.1	CELA1	chymotrypsin-like elastase family, member 1	0.85508	-1.06409	0.0686312	2.0582
14735700	XM_004010098.1	SHROOM3	shroom family member 3	0.417205	-1.44137	0.136441	2.05734
14880089	XM_004004777.1	SDPR	serum deprivation response	0.630245	1.27875	0.187683	2.0564
14748214	XM_004013099.1	AFMID	arylformamidase	0.707541	-1.1403	0.0740144	2.05622
14894265	AF010406.1		Ovis aries complete mitochondrial genome	0.941499	-1.03618	0.173563	2.04862
14851826	XM_004008652.1	SLC27A6	solute carrier family 27 (fatty acid transporter), member 6	0.411322	1.36587	0.0895247	2.04319
14771060	XM_004006172.1	KCNIP3	Kv channel interacting protein 3, calsenilin	0.619174	1.2398	0.136101	2.02601
14826811	XM_005221159.1	TMC6	transmembrane channel-like 6	0.403096	-1.54047	0.193122	2.02201
14796605	XM_004005250.1	DOCK5	dedicator of cytokinesis 5	0.72941	-1.17535	0.166461	2.01726
14886168	XM_004006209.1	E2F7	E2F transcription factor 7	0.304823	-1.78181	0.221903	2.01712
14851293	XM_004010454.1	PPP1R14D	protein phosphatase 1, regulatory (inhibitor) subunit 14D	0.531291	-1.33595	0.160676	2.00949
14791783	JX263305.1	LYZ	lysozyme	0.715268	-1.13885	0.0851755	-2.01347
14726568	XM_004011467.1	SH3BGRL2	SH3 domain binding glutamate-rich protein like 2	0.170093	2.4714	0.269765	-2.02525
14813839	XM_004012850.1	IKZF3	IKAROS family zinc finger 3 (Aiolos)	0.503597	1.5074	0.266136	-2.02856
14798466	XM_004006667.1	MYBPC1	myosin binding protein C, slow type	0.175855	3.02756	0.364787	-2.0295
14891722	XM_004012113.1	POSTN	periostin, osteoblast specific factor	0.510935	-1.29959	0.107933	-2.03035
14782064	XM_005669958.1	SPTSSB	serine palmitoyltransferase, small subunit B	0.231489	1.91948	0.197119	-2.03502
14884998	AY078403.1	SLC11A1	solute carrier family 11 (proton-coupled divalent metal ion transporter), member 1	0.862407	1.10455	0.243068	-2.03724
14715171	XM_004009888.1	IGJ	immunoglobulin J polypeptide, linker protein for immunoglobulin alpha and mu polypeptides	0.323452	1.37272	0.0507542	-2.04921
14756519	XM_004022218.1	GPR174	G protein-coupled receptor 174	0.919454	1.04703	0.14942	-2.0553
14819732	NM_001129902.1	CD4	CD4 molecule	0.659665	-1.25443	0.189619	-2.06282
14775942	XM_004018241.1	ENTPD3	ectonucleoside triphosphate diphosphohydrolase 3	0.150122	2.75706	0.283457	-2.06295
14889075	XM_004020859.1	LAT	linker for activation of T cells	0.501001	-1.36494	0.145991	-2.06629
14761557	XM_004007923.1	PPP1R17	protein phosphatase 1, regulatory subunit 17	0.313721	1.59315	0.13595	-2.07341
14757002	XM_004004689.1	KCNJ3	potassium inwardly-rectifying channel, subfamily J, member 3	0.63239	1.19488	0.0846759	-2.07349
14801221	NM_001009417.1	CD247	CD247 molecule	0.762135	1.14988	0.148943	-2.07459
14842388	XM_004013025.1	CD79B	CD79b molecule, immunoglobulin-associated beta	0.798734	-1.12694	0.154651	-2.07478
14880207	XM_004007528.1	IL2RB	interleukin 2 receptor, beta	0.947736	-1.04002	0.250036	-2.07747
14727060	XM_004013751.1	UTS2	urotensin 2	0.204744	1.88331	0.149988	-2.08425
14714936	XM_004009583.1	QRFPR	pyroglutamylated RFamide peptide receptor	0.696368	-1.31311	0.310754	-2.08799
14733602	XM_004021522.1	DYDC2	DPY30 domain containing 2	0.745277	1.14732	0.117256	-2.09282
14769635	XM_004003871.1	PAQR9	progestin and adipoQ receptor family member IX	0.169143	1.90797	0.123012	-2.09917
14894287	X54110.1	IGK	immunoglobulin kappa locus	0.711122	-1.21828	0.186205	-2.1353
14724357	XM_004006839.1	PLBD1	phospholipase B domain containing 1	0.705519	-1.2071	0.160032	-2.14077
14745514	XM_004017710.1	GABRA5	gamma-aminobutyric acid (GABA) A receptor, alpha 5	0.376866	1.58568	0.166189	-2.14106
14861277	XR_173439.1	RAN	RAN, member RAS oncogene family	0.916305	1.07003	0.258757	-2.16051
14800123	XM_004015868.1	PRKCG	protein kinase C, gamma	0.179889	2.0701	0.157156	-2.17031
14782983	XM_004010521.1	MIR4454	microRNA 4454	0.23471	2.42494	0.291733	-2.17082
14767370	XM_004006238.1	MGAT4C	mannosyl (alpha-1,3-)-glycoprotein beta-1,4-N-acetylglucosaminyltransferase, isozyme C (putative)	0.152891	1.89231	0.0925636	-2.1796
14815559	XM_004005112.1	NCMAP	noncompact myelin associated protein	0.283082	1.8851	0.19504	-2.19077
14796253	XM_004002918.1	BTLA	B and T lymphocyte associated	0.955321	1.03073	0.179435	-2.19785
14765833	XM_004014752.1	HRH3	histamine receptor H3	0.196531	2.02222	0.152162	-2.21423
14793067	XM_004005162.1	PLA2G2D	phospholipase A2, group IID	0.523151	-1.46739	0.209436	-2.21503
14753860	XM_004011711.1	CRH	corticotropin releasing hormone	0.325043	-1.84024	0.210866	-2.219
14817641	XM_004009541.1	LSM11	LSM11, U7 small nuclear RNA associated	0.277934	2.07302	0.23687	-2.23214
14846991	XM_004009963.1	HPSE	heparanase	0.540185	-1.31281	0.10285	-2.23898
14771896	XM_004011819.1	KCNS2	potassium voltage-gated channel, delayed-rectifier, subfamily S, member 2	0.265876	2.10222	0.230871	-2.24216
14783848	XM_004003109.1	LAMP3	lysosomal-associated membrane protein 3	0.524573	-1.41378	0.165239	-2.24771
14738736	XM_004017731.1	SV2B	synaptic vesicle glycoprotein 2B	0.201918	2.42275	0.235518	-2.25735
14774425	XM_004020763.1	GRIN2A	glutamate receptor, ionotropic, N-methyl D-aspartate 2A	0.118082	2.25349	0.116033	-2.26621
14738275	XM_004002243.1	OLFM3	olfactomedin 3	0.079394	2.64098	0.123442	-2.28076
14722851	XM_004004025.1	PTPN3	protein tyrosine phosphatase, non-receptor type 3	0.198281	2.37083	0.21543	-2.28551
14795161	XM_004013388.1	HAP1	huntingtin-associated protein 1	0.632333	-1.35418	0.217891	-2.28922
14774674	XM_004006677.1	STAB2	stabilin 2	0.8155	-1.13229	0.153013	-2.30147
14893495	AF038144.1	IGLV2-33	immunoglobulin lambda variable 2-33 (non-functional)	0.754358	-1.21532	0.210665	-2.30299
14815391	XM_004013587.1	RGS13	regulator of G-protein signaling 13	0.760079	-1.16024	0.122773	-2.30413
14809645	NM_001009441.1	CD28	CD28 molecule	0.972876	1.01894	0.164721	-2.31028
14757006	XM_004004689.1	KCNJ3	potassium inwardly-rectifying channel, subfamily J, member 3	0.364054	1.45665	0.0711402	-2.31324
14782062	XM_004003198.1	SPTSSB	serine palmitoyltransferase, small subunit B	0.156758	3.61211	0.328865	-2.32411
14894373	NM_001009251.1	LGALS9	lectin, galactoside-binding, soluble, 9	0.639376	1.3562	0.219201	-2.33362
14756956	XM_004006463.1	KCNMB4	potassium large conductance calcium-activated channel, subfamily M, beta member 4	0.089394	2.1622	0.0677808	-2.33373
14880226	XM_005887448.1	RAC2	ras-related C3 botulinum toxin substrate 2 (rho family, small GTP binding protein Rac2)	0.534468	-1.51592	0.227722	-2.33572
14858015	XM_004006898.1	AICDA	activation-induced cytidine deaminase	0.804206	1.12491	0.110581	-2.33895
14891209	XM_004021410.1	MYPN	myopalladin	0.0631302	4.64164	0.253758	-2.34235
14847413	XM_004020367.1	MKI67	marker of proliferation Ki-67	0.731737	-1.19019	0.121847	-2.39352
14795360	XM_004019026.1	HIST2H3A	histone cluster 2, H3a	0.853537	-1.09813	0.122031	-2.39659
14817287	XM_004017821.1	CHRNA3	cholinergic receptor, nicotinic, alpha 3 (neuronal)	0.0103309	5.80841	0.11725	-2.39673
14818820	XM_004012218.1	GPR18	G protein-coupled receptor 18	0.807701	1.14058	0.137488	-2.42527
14765677	AM492539.1	TRB	T cell receptor beta locus	0.559439	-1.50733	0.229567	-2.43107
14737016	XM_004016362.1	KCNA4	potassium voltage-gated channel, shaker-related subfamily, member 4	0.166149	1.924	0.0757244	-2.43614
14732571	XM_004004283.1	SIT1	signaling threshold regulating transmembrane adaptor 1	0.592186	-1.32802	0.124428	-2.44879
14780117	XM_004020901.1	SEPT1	septin 1	0.945762	-1.02895	0.0676348	-2.44894
14719874	XM_004003342.1	CPNE4	copine IV	0.233116	2.6877	0.273712	-2.45528
14777881	XM_004022366.1	SH2D1A	SH2 domain containing 1A	0.709556	-1.24264	0.152129	-2.48922
14835926	XM_004009019.1	ITK	IL2-inducible T-cell kinase	0.730338	-1.23906	0.171974	-2.50993
14763710	XM_004016963.1	GAPT	GRB2-binding adaptor protein, transmembrane	0.658052	-1.34627	0.197665	-2.52277
14825877	XM_004012063.1	LCP1	lymphocyte cytosolic protein 1 (L-plastin)	0.57625	1.39952	0.154275	-2.52772
14849607	XM_004006624.1	TESPA1	thymocyte expressed, positive selection associated 1	0.771658	-1.15058	0.0886562	-2.55434
14886316	NM_001127286.1	RHOH	ras homolog family member H	0.877937	-1.08628	0.118086	-2.56409
14873828	XM_004017053.1	IL7R	interleukin 7 receptor	0.913339	-1.06499	0.139852	-2.56942
14838997	XM_004004537.1	ITGA4	integrin, alpha 4 (antigen CD49D, alpha 4 subunit of VLA-4 receptor)	0.749452	1.17476	0.0955646	-2.59
14722357	XM_004015022.1	CCL22	chemokine (C-C motif) ligand 22	0.923414	1.05655	0.132248	-2.59997
14807718	XM_004004773.1	STAT4	signal transducer and activator of transcription 4	0.63249	-1.23433	0.061031	-2.61654
14765151	XM_004019440.1	SLC17A6	solute carrier family 17 (vesicular glutamate transporter), member 6	0.27783	1.95446	0.135847	-2.6303
14777684	XM_004016007.1	POU2AF1	POU class 2 associating factor 1	0.983633	1.0105	0.0945786	-2.63604
14715878	XM_004016083.1	CXCR5	chemokine (C-X-C motif) receptor 5	0.938854	-1.05465	0.194419	-2.64232
14802770	XR_173338.1	GVINP1	GTPase, very large interferon inducible pseudogene 1	0.895687	1.07614	0.118868	-2.65281
14791274	XR_173163.1	GIMAP1-GIMAP5	GIMAP1-GIMAP5 readthrough	0.733873	-1.18234	0.0831824	-2.65438
14857141	XM_004008798.1	TCF7	transcription factor 7 (T-cell specific, HMG-box)	0.724861	-1.18366	0.0760403	-2.66061
14889013	XM_006723697.1	TSHZ2	teashirt zinc finger homeobox 2	0.128987	2.80155	0.136179	-2.73791
14768784	XM_004013964.1	FAIM3	Fas apoptotic inhibitory molecule 3	0.708513	-1.2705	0.149333	-2.7442
14802267	XM_004019012.1	UBD	ubiquitin D	0.98207	-1.01595	0.183956	-2.7569
14758041	XM_004011778.1	KCNV1	potassium channel, subfamily V, member 1	0.186595	2.14753	0.0938403	-2.77248
14887186	XM_004023081.1	GIMAP4	GTPase, IMAP family member 4	0.934317	-1.05033	0.122389	-2.7929
14830933	XM_004020598.1	CBLN2	cerebellin 2 precursor	0.087483	5.03017	0.242326	-2.79297
14894433	X16052.1	OXT	oxytocin/neurophysin I prepropeptide	0.121387	-8.3557	0.4109	-2.82986
14861270	XM_004002254.1	NTNG1	netrin G1	0.273776	3.10502	0.309014	-2.84432
14752400	XM_004010707.1	KCNH5	potassium voltage-gated channel, subfamily H (eag-related), member 5	0.124474	2.22348	0.0581671	-2.84503
14743345	NM_001075101.1	CD40LG	CD40 ligand	0.962332	1.02412	0.0731366	-2.85794
14748471	XM_004008007.1	TARP	TCR gamma alternate reading frame protein	0.626354	-1.31762	0.0910395	-2.94892
14795310	XM_004019034.1	HIST1H2AH	histone cluster 1, H2ah	0.861595	-1.09675	0.0762493	-2.96095
14795349	XM_004019033.1	HIST1H2AI	histone cluster 1, H2ai	0.861595	-1.09675	0.0762493	-2.96095
14715770	XM_004016069.1	CD3G	CD3g molecule, gamma (CD3-TCR complex)	0.755436	-1.2196	0.124457	-2.96513
14722365	XM_004015563.1	CCL17	chemokine (C-C motif) ligand 17	0.984791	-1.01546	0.208368	-2.96906
14795366	XM_004019032.1	HIST1H2AL	histone cluster 1, H2al	0.750542	-1.19302	0.0848098	-2.98397
14840526	XM_004004161.1	CHRNA2	cholinergic receptor, nicotinic, alpha 2 (neuronal)	0.168949	7.43323	0.426016	-2.99004
14868408	NM_001009726.1	GPR50	G protein-coupled receptor 50	0.586769	1.42077	0.1168	-3.06549
14824618	XM_005897916.1	P2RY10	purinergic receptor P2Y, G-protein coupled, 10	0.845007	1.12747	0.10487	-3.07095
14767379	XM_004018909.1	HLA-DQA1	major histocompatibility complex, class II, DQ alpha 1	0.968217	1.05127	0.382344	-3.10958
14813070	XM_004022163.1	IL2RG	interleukin 2 receptor, gamma	0.99629	1.00329	0.144778	-3.11149
14761721	XM_004015223.1	RPL12	ribosomal protein L12	0.366566	-2.68624	0.297316	-3.17341
14876862	XM_004011309.1	THEMIS	thymocyte selection associated	0.95909	-1.03643	0.13222	-3.20741
14860009	NM_001127268.1	NPVF	neuropeptide VF precursor	0.747866	-1.53827	0.397245	-3.20902
14722688	XM_004002672.1	SLAMF6	SLAM family member 6	0.919763	-1.07576	0.141428	-3.24428
14840350	XM_005210314.1	CCL19	chemokine (C-C motif) ligand 19	0.871178	-1.10212	0.084328	-3.27782
14819802	XM_004006941.1	CD27	CD27 molecule	0.80845	-1.18922	0.131999	-3.2939
14886082	XM_004004846.1	ICOS	inducible T-cell co-stimulator	0.833212	-1.14468	0.0985657	-3.32098
14818818	XM_004012219.1	GPR183	G protein-coupled receptor 183	0.555108	-1.52345	0.110848	-3.52276
14764333	NM_001163052.1	SDR16C5	short chain dehydrogenase/reductase family 16C, member 5	0.91602	-1.10488	0.20791	-3.5958
14855410	XM_004015292.1	CD79A	CD79a molecule, immunoglobulin-associated alpha	0.570716	-1.47203	0.0917484	-3.6442
14765406	XM_004002233.1	VCAM1	vascular cell adhesion molecule 1	0.651715	-1.33797	0.0789099	-3.65629
14724798	XM_004005094.1	CD52	CD52 molecule	0.430376	-1.88582	0.128074	-3.75967
14795353	XM_004019044.1	HIST1H2AG	histone cluster 1, H2ag	0.773599	-1.21093	0.0799898	-3.81234
14719470	JF806322.1	IGL	immunoglobulin lambda locus	0.975639	-1.01847	0.0576417	-3.84608
14873743	XM_004016513.1	MS4A1	membrane-spanning 4-domains, subfamily A, member 1	0.960423	-1.04218	0.126421	-4.12344
14735677	XM_004009931.1	CXCL13	chemokine (C-X-C motif) ligand 13	0.87809	1.12511	0.099124	-4.20325
14878681	XM_004002375.1	CD2	CD2 molecule	0.823925	1.1615	0.0654764	-4.25872
14738212	AF038134.1	IGKV2-24	immunoglobulin kappa variable 2-24	0.931883	1.07758	0.134593	-4.25964
14716071	NM_001009382.1	CD3D	CD3d molecule, delta (CD3-TCR complex)	0.612738	-1.47116	0.0869379	-4.38715
14845327	NM_001009724.1	CR2	complement component (3d/Epstein Barr virus) receptor 2	0.957734	-1.04087	0.0839229	-4.48423
14836881	AY158523.1	IGLV1-51	immunoglobulin lambda variable 1-51	0.863606	-1.15076	0.0900448	-4.86042
14732352	XM_004005164.1	PLA2G2A	phospholipase A2, group IIA (platelets, synovial fluid)	0.969802	1.03006	0.0715353	-5.15533
14790514	X59994.1	IGHM	immunoglobulin heavy constant mu	0.990562	1.01027	0.0743977	-5.97363
14710170	AF024645.1	IGHA2	immunoglobulin heavy constant alpha 2 (A2m marker)	0.80899	-1.25753	0.092236	-6.14433
14847013	XM_004009959.1	PLAC8	placenta-specific 8	0.722582	-1.36289	0.0589385	-6.9271
14710165	M84356.1	IGHE	immunoglobulin heavy constant epsilon	0.907722	-1.13978	0.114172	-7.38551
14840346	XM_004004119.1	CCL21	chemokine (C-C motif) ligand 21	0.668438	-1.50453	0.0620697	-7.97954
