# Supplementary material for: Transcriptome analysis of CNS immediately before and after the detection of PrPSc in SSBP/1 sheep scrapie
Source: Vet Microbiol. 2014 Oct 10;173(3-4):201–7. doi: 10.1016/j.vetmic.2014.07.026 (PMC4206282; doi:10.1016/j.vetmic.2014.07.026)
Supplement: Supplementary file 5 [file mmc5.xlsx]

## Sheet: medulla D75 vs control
Table S5. Top 500 differentially-expressed genes in the D75 vs. C comparisons in the obex (medulla).
Chr	Start	End	Gene	FC	B-statistic	Ave log2 exp level	p-value	q-value
OAR24	2001076	2001320	ATP6V0C	5.57591	-4.54824	11.2368	0.00974954	0.0414623
OAR23	2255476	2287490	MBP	-5.44673	-4.54868	12.5632	0.0112936	0.0414623
OAR23	33601173	33662778	CABLES1	5.89294	-4.55717	8.82902	0.0106251	0.0414623
OAR1	205688435	205703763	NDUFB5	5.98738	-4.55993	10.315	0.00401215	0.0414623
OAR2	28671301	28712211	ASPN	9.59097	-4.55993	6.62149	0.0113638	0.0414623
OAR3	7749299	7806607	ODF2	-4.99728	-4.5613	9.53314	0.0119696	0.0414623
OAR18	65422261	65517640	PPP2R5C	4.19508	-4.56131	9.80849	0.00360499	0.0414623
OAR2	201773407	201865072	AOX1	5.2019	-4.56191	7.63364	0.0068848	0.0414623
OAR11	18990435	19101266	NOS2	4.76556	-4.56209	7.96667	9.53e-05	0.0414623
OAR2	2873304	3139387	CDK5RAP2	-7.92489	-4.56218	7.01388	0.00963755	0.0414623
OAR3	214293608	214294926	TOMM22	6.63071	-4.5632	9.4613	0.00235612	0.0414623
OAR10	54918357	54994260	RBM26	5.63534	-4.56326	8.61835	0.000295972	0.0414623
OAR18	25762359	25830963	KIAA1199	5.39004	-4.56341	8.53052	0.00911589	0.0414623
OAR25	4044795	4082499	GNPAT	6.24776	-4.56359	10.6817	0.00266049	0.0414623
OARX	21054432	21065459	PRDX4	4.99897	-4.56394	9.6779	0.0037859	0.0414623
OAR3	87367814	87414313	FEZ2	4.84321	-4.56413	9.04283	0.00388372	0.0414623
OAR7	20516168	20521527	RABGGTA	4.62941	-4.56443	8.25556	0.00301029	0.0414623
OAR18	44447953	44468701	PSMA6	3.76856	-4.56464	9.48774	0.00739561	0.0414623
OAR14	51170927	51213667	ZNF226	4.7849	-4.56479	8.55614	0.00323205	0.0414623
OAR24	37242451	37252225	TMEM130	4.92232	-4.56521	9.6985	0.00350581	0.0414623
OAR4	90703466	90902977	GRM8	8.56245	-4.56579	6.14595	0.00621981	0.0414623
OAR7	85622964	85736820	SPTLC2	3.95277	-4.56589	10.6424	0.00384126	0.0414623
OAR1	184526292	184567664	IQCB1	4.87708	-4.56596	9.3768	0.000547414	0.0414623
OAR21	41848364	41850496	VEGFB	3.89205	-4.56599	10.7314	0.00626008	0.0414623
OARX	65738017	65745534	TAF9B	58.0674	-4.56606	2.30211	0.000668232	0.0414623
OAR4	30313112	30677990	DNAH11	-13.5475	-4.56619	6.73245	0.00408862	0.0414623
OAR3	111905357	111906028	PHLDA1	17.0849	-4.56624	5.42087	0.00839239	0.0414623
OAR7	78597514	78691928	SMOC1	3.47368	-4.56627	10.455	0.0108854	0.0414623
OAR5	4101927	4103530	GDF1	-5.78432	-4.5677	7.59241	0.00724811	0.0414623
OAR17	60552547	60554676	Uncharacterized	74.7337	-4.56811	2.34178	0.0048811	0.0414623
OAR2	87042043	87042984	RRAGA	4.44856	-4.56865	7.36699	0.00551472	0.0414623
OAR2	45651101	45675906	LPL	5.86707	-4.56866	5.80825	0.000998069	0.0414623
OAR17	61046010	61060783	OAS1	6.41393	-4.56912	7.47892	0.00537237	0.0414623
OAR14	55236331	55241218	PTOV1	-13.3874	-4.56919	4.58793	0.00124425	0.0414623
OAR10	11975761	12018319	RGC32	4.91876	-4.56946	10.8326	0.00837564	0.0414623
OAR12	49291188	49303940	ACAP3	-12.2977	-4.56968	5.01819	0.00830621	0.0414623
OAR14	60343101	60346865	NDUFA3	-3.77354	-4.56986	8.6136	0.00730018	0.0414623
OAR25	25071826	25130952	KBP	5.18794	-4.57035	10.377	0.00786965	0.0414623
OAR14	13858708	13884863	ANKRD11	-12.4054	-4.57054	4.3856	0.00710733	0.0414623
OAR6	116797487	116805066	MAEA	-18.8028	-4.57059	2.9777	0.00833785	0.0414623
OAR23	43175863	43194262	AFG3L2	-9.16142	-4.57085	6.75372	0.00972035	0.0414623
OAR2	173931295	173953422	UBXN4	5.98856	-4.57086	10.2907	0.00659376	0.0414623
OAR18	55507742	55678735	TRIP11	4.27575	-4.57095	7.97213	0.00178447	0.0414623
OAR24	3530255	3589507	CORO7	-5.68663	-4.57102	6.77025	0.00892075	0.0414623
OAR11	8946391	9033013	MTMR4	-3.03169	-4.57132	9.81432	0.00878106	0.0414623
OAR14	9760662	9803387	NECAB2	-15.7039	-4.57141	3.33239	0.0112378	0.0414623
OAR14	1121435	1138416	DDX19A	-14.2184	-4.57196	2.91339	0.0117631	0.0414623
OAR3	163152226	163168598	ERBB3	-15.0366	-4.5724	5.1438	0.00153874	0.0414623
OAR1	175697809	175715817	SLC35A5	-13.7034	-4.57244	3.0742	0.00751446	0.0414623
OAR26	14359320	14410191	UFSP2	4.6796	-4.57245	7.0902	0.00919194	0.0414623
OAR20	39297115	39728069	Uncharacterized	41.4317	-4.57253	2.30791	0.0103504	0.0414623
OAR3	149687332	149753299	RAB3IP	4.42396	-4.57262	6.43986	0.00191478	0.0414623
OAR14	59433357	59452837	BRSK1	-4.04673	-4.57264	8.24928	0.00207864	0.0414623
OAR15	63630897	63704087	PDHX	4.27545	-4.57288	8.88144	0.00934735	0.0414623
OAR24	14229965	14247043	FOPNL	10.173	-4.57289	4.85314	0.00236829	0.0414623
OAR24	3019423	3021668	DNASE1	34.8357	-4.57296	2.60278	0.011481	0.0414623
OAR5	66638742	66643797	THG1L	-12.2264	-4.57296	2.64658	0.010882	0.0414623
OARX	13091668	13149454	CDC42	8.46249	-4.57299	6.51642	0.00991277	0.0414623
OAR3	97370808	97408749	Uncharacterized	4.14558	-4.57315	9.54907	0.0121845	0.0414623
OAR1	12371619	12378961	YRDC	3.58738	-4.57336	9.72142	0.00254606	0.0414623
OAR14	51767123	51820387	RELB	-8.2154	-4.57342	5.16026	0.00229029	0.0414623
OAR20	17069572	17088589	ABCC10	-7.73313	-4.57355	6.09494	0.0094986	0.0414623
OAR12	5593411	5602120	Uncharacterized	8.47989	-4.57355	4.27605	0.00972483	0.0414623
OAR20	41996344	42000416	NOL7	3.42241	-4.57361	10.0186	0.0118161	0.0414623
OARX	61806249	61984770	PHKA1	3.65599	-4.57365	9.14675	0.00326728	0.0414623
OARX	90590328	90714999	MCF2	7.66288	-4.57373	6.24318	0.0133111	0.0414623
OAR15	74186158	74339205	PHF21A	-9.4378	-4.57374	3.63607	0.00999781	0.0414623
OAR7	20485596	20491604	C14ORF21	-11.7028	-4.57377	4.12997	0.0109437	0.0414623
OAR10	32541478	32541849	POLR1D	4.01259	-4.57385	10.6211	0.00284336	0.0414623
OAR7	76418646	76435350	VTI1B	3.9792	-4.57386	9.18295	0.0120022	0.0414623
OAR8	20302230	20351750	DCBLD1	28.8634	-4.57386	3.56235	0.0101802	0.0414623
OAR1	102637726	102639148	S100A1	-4.07812	-4.57391	9.57072	0.0127227	0.0414623
OAR9	13925064	13945799	SCRIB	-5.43338	-4.57397	7.38049	0.0127313	0.0414623
OAR1	109563522	109565371	PEA15	-7.8992	-4.57401	6.80366	0.00331137	0.0414623
OAR13	56659146	56675351	SLMO2	4.04706	-4.57404	10.373	0.00300404	0.0414623
OAR7	23308389	23313805	NDRG2	-5.48929	-4.57419	7.01216	0.0118355	0.0414623
OAR2	197400122	197648972	HECW2	-12.5552	-4.57431	2.58029	0.0113407	0.0414623
OAR1	103090747	103129874	UBAP2L	6.24307	-4.57435	6.57505	0.0119522	0.0414623
OAR11	26871548	26873310	CD68	29.553	-4.57438	2.59779	0.0121569	0.0414623
OAR15	52922944	52932207	SERPINH1	3.2621	-4.57439	9.34803	0.00353551	0.0414623
OAR11	25695359	25703522	DERL2	3.42529	-4.57461	8.36984	0.00312817	0.0414623
OAR2	239278909	239322366	ARID1A	-12.5623	-4.57479	4.4596	0.00319597	0.0414623
OAR2	217096931	217340272	XRCC5	4.26087	-4.57479	7.13542	0.012477	0.0414623
OAR14	47777043	47796287	SIRT2	2.96174	-4.57481	11.7588	0.0030839	0.0414623
OAR3	86780202	86803420	CEBPZ	4.28374	-4.57485	8.06947	0.0114601	0.0414623
OAR20	46760692	46771341	SNRNP48	-13.363	-4.57495	4.45078	0.0116792	0.0414623
OAR1	17007465	17026254	LEPRE1	-9.92782	-4.57497	3.96431	0.00330764	0.0414623
OAR18	67822773	67855646	ADSSL1	-3.0317	-4.57501	8.81516	0.012601	0.0414623
OAR14	62639936	62647549	SLC27A5	-9.81499	-4.5751	3.98637	0.0039394	0.0414623
OAR11	33927706	33937884	FLII	-3.38041	-4.57512	7.70302	0.0131049	0.0414623
OAR9	13898790	13905899	NRBP2	-16.0141	-4.57517	3.46494	0.00399013	0.0414623
OAR6	18994846	19034082	AIMP1	3.68979	-4.57521	8.00312	0.0037648	0.0414623
OAR3	180918219	180922565	ALG10	4.44182	-4.57525	7.63147	0.00359081	0.0414623
OAR13	20372897	20808616	PLXDC2	12.3891	-4.57531	5.37154	0.00440063	0.0414623
OAR11	60883079	60936108	RGS9	-5.48148	-4.57531	5.74028	0.00401528	0.0414623
OAR19	37636809	37642163	THOC7	4.85351	-4.5754	7.60159	0.00381612	0.0414623
OAR9	13518112	13524183	ADCK5	5.71235	-4.57553	7.5272	0.00430131	0.0414623
OAR3	183492088	183532350	CAPRIN2	-9.62644	-4.57555	4.46444	0.00718558	0.0414623
OAR23	56137973	56162307	TXNL1	7.06336	-4.57555	6.84252	0.00448016	0.0414623
OAR15	54401628	54544096	ACER3	-11.0099	-4.57559	2.76125	0.00546678	0.0414623
OAR12	57972791	57991812	NCRNA00083	32.2067	-4.57573	2.28049	0.00472632	0.0414623
OAR8	23538195	23572475	HDAC2	3.27286	-4.57573	8.66878	0.00483371	0.0414623
OAR14	45612702	45623294	ARHGAP33	-13.3937	-4.57576	3.6164	0.00601701	0.0414623
OAR12	49496678	49514971	AGRN	-10.8521	-4.5758	4.47615	0.00505204	0.0414623
OAR9	13431470	13444431	CYHR1	-8.01142	-4.57586	4.98316	0.00518737	0.0414623
OAR25	7453942	7454433	IRF2BP2	-8.90931	-4.57594	5.04177	0.00729845	0.0414623
OAR6	116510812	116512782	Uncharacterized	26.0197	-4.57596	2.36956	0.00584715	0.0414623
OAR1	219554278	219622646	BCHE	5.05753	-4.57607	6.24666	0.00555322	0.0414623
OAR2	220405254	220411439	GMPPA	-4.59649	-4.57619	8.22075	0.00734397	0.0414623
OAR15	43223521	43231682	BCA3	4.87625	-4.5762	7.0586	0.00649469	0.0414623
OAR7	20707276	20719150	DHRS4	3.92767	-4.57624	8.43263	0.00673939	0.0414623
OAR3	216764741	216819883	MEI1	-10.6041	-4.5764	2.9336	0.00688073	0.0414623
OAR16	71316889	71537050	LPCAT1	-3.05993	-4.57655	7.98503	0.00693356	0.0414623
OAR19	14498492	14504597	CCK	3.19999	-4.57657	9.17244	0.00709606	0.0414623
OAR1	266358091	266377157	SETD4	-9.90112	-4.57662	3.60628	0.0114423	0.0414623
OAR13	74305652	74332169	SLC12A5	-11.0155	-4.57663	3.16741	0.00865333	0.0414623
OAR1	393330	407655	Uncharacterized	21.522	-4.57669	1.67126	0.00734403	0.0414623
OAR4	40332856	40432358	CD36	27.1526	-4.57673	2.59703	0.00764323	0.0414623
OAR2	1902730	1923764	COLEC11	-8.84633	-4.57674	3.80717	0.00750718	0.0414623
OAR8	1765655	1881188	COL12A1	3.42448	-4.57676	7.71074	0.00782704	0.0414623
OAR9	77915223	77918062	OSR2	30.8691	-4.57677	1.70544	0.00812724	0.0414623
OAR24	19931674	19979917	EEF2K	-8.67545	-4.57677	3.94775	0.00820996	0.0414623
OAR3	210992865	211005265	WASH1	-10.7979	-4.57686	3.18183	0.00901792	0.0414623
OAR22	17987247	18015096	HOGA1	3.80312	-4.57689	9.24367	0.00922862	0.0414623
OARX	122303235	122380865	PLP1	-6.58418	-4.57694	8.01276	0.00821013	0.0414623
OAR7	49203579	49322132	ALDH1A2	6.68985	-4.57695	5.43012	0.00869079	0.0414623
OAR1	261940158	262061204	RRP1	-5.36591	-4.57698	6.39732	0.0112352	0.0414623
OAR11	32318449	32341006	PMP22	5.88066	-4.57698	4.9334	0.00852521	0.0414623
OAR1	1193674	1280532	OTOS	-3.41707	-4.577	8.01112	0.00984636	0.0414623
OAR16	36968155	37070577	C5ORF42	-9.89211	-4.57706	3.40977	0.00917872	0.0414623
OAR22	36013922	36070487	HSPA12A	3.33073	-4.57708	8.44352	0.0102672	0.0414623
OAR3	208129984	208288418	VWF	-8.24175	-4.57709	4.64386	0.0117945	0.0414623
OAR22	40407331	40505958	FGFR2	-3.73106	-4.57711	7.32664	0.00977232	0.0414623
OAR7	62006580	62010090	NMES1	6.33954	-4.57711	5.46846	0.00972682	0.0414623
OAR3	216925500	216938514	SHISA8	28.602	-4.57712	2.34532	0.0117202	0.0414623
OAR8	59986754	60014225	ALDH8A1	34.7302	-4.57712	2.58951	0.0110489	0.0414623
OAR11	20457893	20473788	GIT1	-12.48	-4.57717	3.12427	0.0101537	0.0414623
OAR2	245765052	245845796	TMCO4	-7.20602	-4.57717	5.1999	0.00997544	0.0414623
OAR1	93665420	93818141	TRIM45	-12.8427	-4.57719	2.87297	0.0130194	0.0414623
OAR11	50160382	50165518	ANAPC11	-4.03174	-4.57722	7.08008	0.0104831	0.0414623
OAR12	3251143	3264163	FAM72A	12.4039	-4.57723	5.41458	0.0106396	0.0414623
OAR14	24687971	24715808	PLLP	-16.0873	-4.57727	3.42	0.0110853	0.0414623
OAR1	192031780	192115283	OPA1	3.44601	-4.57733	8.12676	0.0105342	0.0414623
OAR14	44883973	44954488	HPN	22.7344	-4.57739	3.86522	0.0106	0.0414623
OAR1	244004363	244053758	U2SURP	-7.60964	-4.57741	4.63581	0.0106684	0.0414623
OAR20	26591506	26607962	EHMT2	-3.08438	-4.57742	8.02617	0.0111497	0.0414623
OAR14	60158919	60164866	LENG8	-8.08795	-4.57746	6.02848	0.012658	0.0414623
OAR2	245020790	245146571	CAMK2N1	3.61742	-4.57746	10.8344	0.0116034	0.0414623
OAR19	60023510	60200814	PLXNA1	4.24147	-4.57748	6.38185	0.0114905	0.0414623
OAR11	38927695	38936179	PSMB3	3.75792	-4.57749	9.26	0.0128777	0.0414623
OAR13	74638997	74664789	ELMO2	-11.3002	-4.57759	2.26219	0.0118837	0.0414623
OAR2	224067543	224104305	ACSL3	3.27738	-4.57761	8.69853	0.0127183	0.0414623
OAR14	34708495	34719560	EDC4	-14.3044	-4.57762	2.96299	0.0117941	0.0414623
OAR20	8252247	8253145	Uncharacterized	18.8399	-4.57772	3.12027	0.0117941	0.0414623
OAR21	8619955	8653372	Uncharacterized	3.31793	-4.57774	7.98708	0.0131691	0.0414623
OAR1	7209714	7289909	USP40	-11.3776	-4.57774	3.11337	0.0128852	0.0414623
OAR11	27451572	27454949	PFAS	-10.534	-4.57778	2.48361	0.0124166	0.0414623
OAR17	14107124	14229199	GAB1	-7.74197	-4.5778	3.96244	0.012753	0.0414623
OAR23	53776506	53839490	MBD2	7.50943	-4.57788	5.0304	0.0133509	0.0414623
OAR4	65050322	65053869	NEUROD6	23.226	-4.57794	3.99718	0.013033	0.0414623
OAR14	47717537	47725412	LGALS4	-8.28046	-4.57801	4.54751	0.0131994	0.0414623
OAR7	33393800	33405546	SPINT1	19.4531	-4.57805	3.38788	0.0136369	0.0418309
OAR11	49940273	49955854	FASN	-13.8614	-4.57807	2.50938	0.0135974	0.0418309
OAR3	201751056	201787571	HEBP1	4.95462	-4.57807	6.82958	0.0138364	0.0421841
OAR21	43016124	43026772	SCYL1	-7.74315	-4.57815	4.52008	0.014027	0.042506
OAR24	283102	285438	MRPL28	-7.81882	-4.57822	3.70683	0.01432	0.0431326
OAR5	10829975	10839794	HOOK2	-6.98242	-4.57824	5.26057	0.0147291	0.044099
OAR3	127427622	127458452	DCN	3.96886	-4.57831	6.32505	0.0149669	0.0445443
OAR14	14032164	14041826	CPNE7	-7.34021	-4.57832	3.26995	0.0151275	0.044756
OAR2	241948658	241967172	FUCA1	3.53318	-4.57833	9.08469	0.0153383	0.0451127
OAR24	33095761	33103600	LAT2	-8.74181	-4.57833	3.02474	0.015837	0.0452486
OAR9	50066719	50101378	LY96	19.368	-4.57841	2.74501	0.0156501	0.0452486
OAR2	209150842	209189277	CRYGA	6.0963	-4.57844	5.47981	0.0156719	0.0452486
OAR5	10917618	10932688	MAN2B1	3.24886	-4.57848	8.50809	0.0157523	0.0452486
OAR10	18364662	18388321	ITM2B	3.11293	-4.57848	9.22258	0.0155597	0.0452486
OAR23	53765516	53773909	Uncharacterized	29.4442	-4.57849	2.20526	0.016383	0.0464035
OARX	68255842	68265449	HMGN5	27.687	-4.5785	1.57589	0.0164268	0.0464035
OAR11	41485500	41492274	LEPREL4	-11.9597	-4.5785	2.93999	0.0168825	0.0472611
OAR13	3001983	3034333	SNAP25	-14.5514	-4.5786	5.14734	0.0169769	0.0472611
OAR14	35799651	35804928	VPS4A	-3.86656	-4.57863	6.83123	0.017014	0.0472611
OAR1	238982536	239014329	ZIC1	3.71652	-4.57864	8.04349	0.0172461	0.0476412
OAR2	125841940	125912233	DNAJC10	2.58221	-4.57864	9.23552	0.017429	0.0478819
OAR11	52977906	52989814	SYNGR2	-8.83849	-4.57867	3.46094	0.017654	0.0479727
OAR1	25496811	25508688	TTC39A	21.9476	-4.5787	1.8709	0.0175695	0.0479727
OAR9	53006883	53023620	PEX2	3.86406	-4.57871	6.61588	0.0177747	0.0480397
OAR3	23870664	23902285	DDX1	3.06183	-4.57872	9.69645	0.0179765	0.0480655
OAR4	76827881	76893722	OGDH	-7.41349	-4.57886	4.12324	0.0178912	0.0480655
OAR25	27198315	27343049	UNC5B	-3.70702	-4.57886	7.20899	0.0182529	0.0485449
OAR11	34705442	34748735	DHRS7B	-9.16909	-4.57888	3.27798	0.0185076	0.0487042
OAR10	35946766	35985140	XPO4	-8.50584	-4.57889	3.11653	0.0184214	0.0487042
OAR5	41377443	41407197	TCF3	-8.96158	-4.5789	1.89183	0.0186234	0.0487523
OAR17	29240797	29257289	PGRMC2	21.9476	-4.57893	1.25756	0.0189643	0.0493861
OAR15	46041277	46056394	APBB1	-5.56476	-4.57896	6.49946	0.0196881	0.0497512
OAR12	41923922	41936489	PIK3CD	-10.0126	-4.57898	2.6033	0.0199622	0.0497512
OAR10	40489727	40494043	Uncharacterized	29.0618	-4.57901	2.08138	0.0196166	0.0497512
OAR1	253699876	253733610	ICA	3.165	-4.57903	10.029	0.0201569	0.0497512
OAR11	44037603	44045522	GFAP	-2.49566	-4.57904	11.1952	0.0201942	0.0497512
OAR5	37450308	37469760	MGAT1	2.566	-4.57912	9.69567	0.0194944	0.0497512
OAR10	11687406	11692133	KBTBD6	3.15578	-4.57913	7.12707	0.020199	0.0497512
OAR24	3902779	3908774	ROGDI	-9.43709	-4.57918	2.68732	0.0199488	0.0497512
OAR13	22711959	22805909	PIP4K2A	-6.02108	-4.5792	5.02425	0.0193494	0.0497512
OAR3	200013406	200080446	GUCY2C	6.05933	-4.57921	4.79662	0.0194624	0.0497512
OAR1	128874321	128883134	ATP5J	4.45958	-4.57922	8.83513	0.0201349	0.0497512
OAR1	40657312	40671607	LEPROT	3.01262	-4.57922	8.92298	0.0205061	0.0499276
OAR25	57017	62807	RHOU	18.1776	-4.57923	2.99718	0.0205702	0.0499276
OAR4	23831502	24047360	AGMO	21.2028	-4.57923	1.54694	0.0204765	0.0499276
OAR10	28872321	28924398	BRCA2	19.6198	-4.57924	0.844413	0.0208685	0.050407
OAR18	55757126	55784352	CPSF2	2.94426	-4.57924	8.71304	0.021344	0.0513077
OAR25	8112114	8117865	GGPS1	20.8892	-4.57932	3.4215	0.0218599	0.0520475
OAR2	40522108	40525648	NEFL	-6.58493	-4.57935	6.39315	0.0217833	0.0520475
OAR2	121428777	121448573	ZSWIM2	25.0757	-4.57936	1.39601	0.022119	0.0521674
OAR5	60406076	60416924	SPARC	-4.05506	-4.57941	7.87774	0.0220646	0.0521674
OAR11	41492957	41501096	FKBP10	3.80142	-4.57941	6.93772	0.0223608	0.0523302
OAR3	138624569	138645274	RAPGEF3	-2.82215	-4.57948	7.98132	0.0223973	0.0523302
OAR5	16292694	16424645	SAFB2	-3.20661	-4.57949	7.4125	0.0226957	0.0527807
OAR17	39749153	40011633	Uncharacterized	17.4563	-4.57949	2.03454	0.0228695	0.0529388
OAR19	11338845	11398961	VILL	3.61181	-4.57955	6.55062	0.0232865	0.0536554
OAR3	1210453	1247172	OLFM1	3.5404	-4.57955	9.56221	0.0234112	0.0536954
OAR20	7130450	7154296	GCLC	-10.5616	-4.57967	3.75907	0.0239321	0.0543193
OAR5	49572177	49603872	PCDHB4	21.3128	-4.57967	2.16513	0.0238334	0.0543193
OAR11	18317151	18318473	OMG	-3.17752	-4.57968	8.82805	0.0240091	0.0543193
OAR14	33974236	33977705	RRAD	5.34763	-4.57972	6.52987	0.0245259	0.0546433
OAR20	26664350	26666275	HSPA1L	21.4594	-4.57978	4.25905	0.0243158	0.0546433
OAR5	93065852	93117781	PCSK1	3.69562	-4.57983	5.94476	0.0247309	0.0546433
OAR3	34063109	34079005	CGREF1	5.41798	-4.57984	5.87121	0.0247259	0.0546433
OAR3	134407085	134457004	SCN8A	-9.30887	-4.5799	2.24753	0.0247299	0.0546433
OAR15	29046965	29075545	CCDC84	3.68041	-4.57994	7.43811	0.0248902	0.0546433
OAR17	50316783	50370827	AACS	-3.77493	-4.57995	6.69145	0.0249174	0.0546433
OAR4	31441280	31485321	TOMM7	2.49207	-4.57998	10.793	0.025344	0.0548572
OAR24	37834066	37842044	Uncharacterized	18.9843	-4.58	1.05361	0.0252632	0.0548572
OAR13	53586019	53604719	ARFGAP1	-10.3957	-4.58002	3.2567	0.0253156	0.0548572
OAR11	7371737	7394257	SCPEP1	4.21575	-4.58002	7.54151	0.0256118	0.0551978
OAR12	49581741	49585555	KLHL17	-9.46359	-4.58006	3.3007	0.0258813	0.0555393
OAR11	55459888	55477156	C17ORF28	-3.85199	-4.5801	7.39698	0.0283656	0.0556287
OAR19	27107045	27377639	CNTN3	30.5978	-4.58011	2.18232	0.0261999	0.0556287
OAR20	4215443	4381408	COL21A1	19.3163	-4.58011	1.6465	0.026817	0.0556287
OAR14	45104795	45120915	MAG	-2.48176	-4.58015	9.89472	0.0264979	0.0556287
OAR3	19737481	19795960	ATP6V1C2	3.9387	-4.58024	6.22512	0.0283706	0.0556287
OAR16	13847769	13892627	SGTB	18.3782	-4.58024	1.14536	0.0272132	0.0556287
OAR19	48414613	48439610	SEMA3G	3.32533	-4.58029	8.14602	0.0273861	0.0556287
OAR2	52481502	52484489	RGP1	-9.29123	-4.58029	2.66963	0.0277342	0.0556287
OAR8	26592432	26757877	CDK19	-8.12815	-4.5803	3.11266	0.0271761	0.0556287
OAR7	23554483	23554947	RNASE6	31.3478	-4.58035	2.2067	0.02691	0.0556287
OAR2	9374621	9524544	COL27A1	-6.85739	-4.58037	4.54733	0.0261039	0.0556287
OAR2	183674601	183679298	DBI	4.12812	-4.58042	8.30508	0.0273974	0.0556287
OAR2	70468492	70486178	VLDLR	4.44794	-4.58042	6.51689	0.0269475	0.0556287
OAR8	90087461	90131839	PHF10	-2.55485	-4.58044	8.74553	0.0274138	0.0556287
OAR15	39966160	40050621	MICALCL	3.67848	-4.58044	6.81555	0.0266373	0.0556287
OAR5	15644443	15670899	KHSRP	3.50736	-4.58044	9.29703	0.0281363	0.0556287
OAR1	196684752	197178628	LPP	17.0224	-4.58046	1.22439	0.0269708	0.0556287
OAR24	1503834	1505967	NDUFB10	6.09587	-4.58046	6.71251	0.0278544	0.0556287
OAR2	52411021	52417200	C9ORF128	-5.50058	-4.58047	5.09683	0.0276845	0.0556287
OAR5	5921695	6056615	NWD1	-5.87119	-4.5805	5.08635	0.0281683	0.0556287
OAR17	68044942	68111623	EWSR1	-3.13934	-4.5805	7.73495	0.027636	0.0556287
OAR19	16827130	16857643	TADA3	-3.86033	-4.5805	6.57945	0.0280122	0.0556287
OAR23	37481649	37532120	LPIN2	-4.32272	-4.58054	6.01327	0.0285107	0.055685
OAR3	169213037	169231943	ACTR6	9.24186	-4.58054	4.20168	0.0286298	0.0556999
OAR2	28347247	28390982	FGD3	-5.89031	-4.58056	5.17999	0.0288906	0.0559896
OAR13	25019160	25318976	GPR158	15.4563	-4.58057	1.31475	0.0290444	0.0560702
OAR17	4832841	4906239	TMEM154	14.5176	-4.58059	3.90701	0.0295787	0.0566109
OAR3	81314004	81498696	MTA3	-6.78042	-4.58059	3.63065	0.0296641	0.0566109
OAR2	131444290	131447073	TTC30B	7.16235	-4.58065	5.48039	0.0295395	0.0566109
OAR15	49855694	49875580	NUMA1	-6.56636	-4.58067	4.26909	0.029801	0.0566559
OAR18	32353253	32364572	MAN2C1	-5.00383	-4.58068	5.47511	0.0301889	0.0571759
OAR25	41554035	41597895	ANTXRL	-6.12718	-4.58068	6.51731	0.0306178	0.0573367
OAR13	65407644	65453771	KIAA0889	-8.13677	-4.5807	2.20881	0.0305273	0.0573367
OAR3	214151207	214167314	DDX17	-4.26318	-4.58073	6.67457	0.0304132	0.0573367
OAR12	64357831	64369421	IVNS1ABP	-10.1601	-4.58074	3.04211	0.0308359	0.0575296
OARX	50110819	50116889	MAGED4	-4.63464	-4.58075	7.14946	0.0310588	0.05773
OAR16	9273304	9375862	MRPS27	5.43194	-4.58076	5.84287	0.0312758	0.0579181
OAR4	61225613	61322881	2007-09-01	-5.71416	-4.58078	3.89272	0.0318938	0.0583561
OAR6	109725908	109793545	CPEB2	20.0577	-4.5808	1.89183	0.0321133	0.0583561
OAR7	76284954	76347029	PLEKHH1	-6.54678	-4.58083	4.93453	0.0319008	0.0583561
OAR15	28757496	28799390	PHLDB1	-5.59439	-4.58083	6.44419	0.0320808	0.0583561
OAR3	147498677	147586143	C12ORF40	14.8399	-4.58083	2.14813	0.0322126	0.0583561
OAR1	971939	973133	Uncharacterized	3.46053	-4.58089	8.64086	0.0318341	0.0583561
OAR22	50826899	50829827	TUBGCP2	-2.82821	-4.58089	7.92487	0.0325657	0.0587829
OAR14	50274316	50326355	ATP1A3	-2.67981	-4.58091	8.878	0.0328211	0.0590308
OAR1	176512825	176606261	SPICE1	-8.42561	-4.58092	3.47923	0.0329659	0.0590786
OAR3	33296262	33338889	HADHA	2.6102	-4.58094	9.83681	0.0332455	0.0592167
OAR10	29893792	29994174	B3GALTL	2.99764	-4.58094	7.55687	0.0332798	0.0592167
OARX	36005526	36134665	TSPAN7	-8.24646	-4.58098	4.61517	0.0339609	0.0600016
OAR22	29817452	29826289	SMNDC1	20.9418	-4.58099	3.70477	0.0338486	0.0600016
OAR3	95898324	95903098	BOLA3	3.5809	-4.58099	6.83674	0.0344345	0.0606241
OAR1	20020199	20052371	GPBP1L1	-5.9071	-4.58099	3.72262	0.0346275	0.0607499
OAR23	35557084	35778826	COLEC12	3.79508	-4.58099	6.53289	0.0352259	0.0613691
OAR8	10608741	10647006	SNAP91	3.00404	-4.581	10.1265	0.0351097	0.0613691
OAR6	2276567	2305960	Uncharacterized	5.14688	-4.58102	5.31612	0.0356535	0.0618985
OAR13	41698028	41707949	CST7	15.7476	-4.58103	1.79163	0.0366283	0.0619595
OAR22	8375176	8538286	ASAH2	2.95678	-4.58107	8.69294	0.0362359	0.0619595
OAR3	219638767	219678127	KIAA0930	-7.86193	-4.58109	2.34868	0.0365462	0.0619595
OAR24	16885341	16937144	TMC7	-6.06568	-4.58111	4.27086	0.0364809	0.0619595
OAR11	26036048	26049499	CAMTA2	-8.30118	-4.58115	4.06108	0.0360994	0.0619595
OAR8	5694894	5812970	PHIP	-7.69394	-4.58117	3.49429	0.03668	0.0619595
OAR12	40170793	40172744	FBXO2	3.1399	-4.58123	7.44079	0.0365391	0.0619595
OARX	125573328	125609258	BTK	3.97599	-4.58124	6.45132	0.0358798	0.0619595
OARX	3416845	3588868	NLGN4X	4.73761	-4.58127	6.26922	0.036853	0.0620421
OAR15	63171993	63210919	CAT	3.42085	-4.58128	9.05257	0.0372477	0.0623619
OAR5	48415665	48475512	NRG2	-5.92586	-4.5813	4.66914	0.0374145	0.0623619
OAR5	3568102	3576196	NDUFA13	-3.93139	-4.58131	7.18782	0.0374172	0.0623619
OAR11	39911218	39925265	MED24	-7.42589	-4.58133	3.59122	0.0376975	0.0624611
OAR19	2410032	2471065	Uncharacterized	17.1818	-4.58136	1.44429	0.0377265	0.0624611
OAR1	100863640	100870082	S100A10	5.67006	-4.58138	7.33287	0.0379453	0.062616
OARX	21263570	21284230	CXORF58	18.5449	-4.58139	1.41761	0.0382657	0.062937
OAR7	40110042	40135533	METTL21D	-4.11258	-4.58141	5.89826	0.0384386	0.0630142
OAR7	64446862	64480403	MAPK1IP1L	3.0144	-4.58142	9.06727	0.0387516	0.0631134
OAR24	1771624	1780355	RNPS1	2.77824	-4.58144	8.54554	0.0386618	0.0631134
OAR1	198667413	198673019	EIF4A2	-8.33826	-4.58145	4.14057	0.0390776	0.0634376
OAR5	7550751	7562456	AKAP8	2.96535	-4.58145	7.7566	0.0395215	0.0639506
OAR12	2582628	2591979	CDK18	-5.94915	-4.58146	5.31195	0.0398188	0.0642239
OAR3	75881493	75965003	KLRAQ1	3.03822	-4.58147	9.67389	0.040116	0.0642885
OAR22	48371024	48397562	GLRX3	2.62279	-4.58153	9.35115	0.0400107	0.0642885
OAR11	36735650	36746262	PHB	16.3247	-4.58153	1.60064	0.0405697	0.0646306
OAR15	45895864	45921181	DNHD1	18.9843	-4.58154	1.23016	0.0407173	0.0646306
OAR12	43730706	43863945	CAMTA1	3.09588	-4.58156	9.32332	0.0406328	0.0646306
OAR6	3809758	3843810	ANXA5	10.9919	-4.58156	4.03253	0.0409442	0.0647851
OAR20	25001044	25015520	GSTA4	2.8677	-4.58156	8.96319	0.0416581	0.0657068
OAR21	41840860	41842999	NUDT22	-3.70987	-4.58156	6.64246	0.0419636	0.0659805
OAR1	201033854	201036842	POLR2H	-5.11294	-4.58157	5.58178	0.0422528	0.0662269
OAR25	28010498	28032201	SPOCK2	-9.5197	-4.58159	3.32332	0.0431132	0.0663224
OAR12	48999185	49007810	NADK	-6.07117	-4.58161	4.21705	0.0426174	0.0663224
OAR8	11209649	11303681	RSPO3	21.6435	-4.58164	2.74433	0.0429848	0.0663224
OAR24	35467228	35470615	VGF	-3.69663	-4.58165	7.06915	0.0427641	0.0663224
OAR9	25258401	25280568	Uncharacterized	18.9843	-4.58166	1.58215	0.0429173	0.0663224
OAR26	965929	1010175	CSMD1	-5.51508	-4.58168	4.19657	0.0432422	0.0663224
OARX	18700078	18922915	CNKSR2	3.76975	-4.5817	5.96174	0.042716	0.0663224
OAR9	13614240	13624897	HEATR7A	-6.89548	-4.58171	5.17748	0.0438972	0.0669165
OAR13	53884692	53892552	OGFR	-6.60455	-4.58175	3.64475	0.0438492	0.0669165
OAR3	27685488	27736998	WDR35	-5.87394	-4.58175	4.38737	0.0441759	0.0671367
OAR14	25333943	25350065	Uncharacterized	-7.19289	-4.58179	2.54463	0.0444642	0.0671783
OAR6	66117342	66247396	ATP10D	4.34646	-4.58181	5.83376	0.0445067	0.0671783
OAR15	75355725	75368635	NR1H3	-3.34855	-4.58182	6.391	0.0446064	0.0671783
OAR4	109664761	109805073	CNTNAP2	16.8183	-4.58184	1.2289	0.0448352	0.0673201
OAR21	25464741	25476570	Uncharacterized	14.0398	-4.58186	1.81434	0.0449906	0.0673512
OAR9	41932436	42061240	Uncharacterized	4.36761	-4.58186	6.51983	0.0452344	0.067514
OAR12	77151042	77267597	ZNF281	-4.81042	-4.58186	5.40163	0.0460738	0.0676092
OAR24	26446634	26448918	MAZ	-6.49783	-4.58187	4.44347	0.0456598	0.0676092
OAR14	38910320	38925099	ZNF23	4.22694	-4.58194	5.71158	0.0461094	0.0676092
OAR7	21187820	21192861	SLC22A17	-3.22191	-4.58196	8.77071	0.0460135	0.0676092
OAR1	193512009	193556001	FGF12	15.8245	-4.58196	1.07166	0.0455631	0.0676092
OAR13	69431492	69433102	ZHX3	19.261	-4.58197	1.49519	0.0457443	0.0676092
OAR26	6066791	6097392	Uncharacterized	6.59035	-4.58198	6.2699	0.0462705	0.0676469
OAR22	33262346	33316758	NHLRC2	15.3075	-4.58199	2.07946	0.0464672	0.0677365
OAR18	21952841	21991485	CPEB1	-5.62319	-4.58199	5.49842	0.0470999	0.0678574
OAR2	52426982	52460167	NPR2	-6.2229	-4.58204	4.40237	0.0468711	0.0678574
OAR12	55199014	55473814	RFWD2	2.72268	-4.58207	9.01807	0.0467	0.0678574
OAR1	175662180	175696159	ATG3	3.24112	-4.58207	8.64229	0.0469935	0.0678574
OAR2	201190063	201202657	C2ORF69	14.1627	-4.58207	2.26219	0.0472287	0.0678574
OAR11	51206185	51210331	Uncharacterized	18.2725	-4.58209	2.66337	0.047549	0.0681217
OAR3	44557041	44581564	MDH1	2.81765	-4.58211	11.5852	0.0482229	0.0686233
OAR3	162705713	162710687	PTGES3	-5.64226	-4.58213	4.26443	0.0484167	0.0686233
OAR3	223869185	223873118	MAPK11	-8.14681	-4.58217	3.44195	0.04854	0.0686233
OAR4	32200161	32226417	CCDC126	13.1878	-4.58219	1.6839	0.0485853	0.0686233
OAR14	45894776	45896317	POLR2I	2.58901	-4.5822	9.33183	0.0481907	0.0686233
OAR12	41731390	41816469	LZIC	2.85203	-4.58221	7.73501	0.0487633	0.0686807
OAR18	68547748	68604538	IGH-3	5.17948	-4.58222	5.91819	0.0489203	0.0687083
OAR1	3145963	3166881	RBM44	18.7282	-4.58222	1.68724	0.0492404	0.0687716
OAR16	13750602	13846302	NLN	-5.89227	-4.58222	4.54307	0.0492273	0.0687716
OARX	120995131	121058497	CXORF41	4.77835	-4.58223	5.29824	0.0499073	0.0693157
OAR3	11021125	11025251	Uncharacterized	22.3277	-4.58223	2.53033	0.0498538	0.0693157
OAR3	200225122	200284995	ATF7IP	16.5545	-4.58223	1.16141	0.0507709	0.0700354
OAR1	248874921	248895348	TXNDC6	-7.86193	-4.58229	2.21275	0.0507403	0.0700354
OAR4	103603282	103607797	MKRN1	7.955	-4.5823	5.80066	0.0508457	0.0700354
OAR7	68380958	68564589	DAAM1	4.16769	-4.58234	7.03522	0.0515097	0.0707551
OAR20	27695682	27796526	HLA-B	3.86476	-4.58235	9.73732	0.0532428	0.0707796
OAR2	53079030	53084369	FANCG	-10.6352	-4.58237	2.47609	0.0533084	0.0707796
OAR1	66616385	66650096	ZNF326	12.9593	-4.5824	3.62882	0.0527504	0.0707796
OAR1	18406573	18409956	CCDC24	-8.80277	-4.5824	2.13829	0.0526111	0.0707796
OAR3	95184038	95188196	PRADC1	-8.84726	-4.58241	2.85084	0.0535094	0.0707796
OAR24	3680977	3689132	Uncharacterized	-9.80601	-4.58246	2.6091	0.0529254	0.0707796
OAR11	51403870	51420056	SLC26A11	-10.0209	-4.58249	2.89604	0.0521353	0.0707796
OAR1	36665836	36957200	INADL	15.5993	-4.5825	1.53605	0.0530714	0.0707796
OAR2	235147613	235189363	ZCCHC17	-8.13408	-4.58252	3.43357	0.0533165	0.0707796
OAR23	41771653	41785983	NDUFV2	5.41756	-4.58253	5.74943	0.0527966	0.0707796
OAR10	31838211	32043089	FLT1	2.4181	-4.58254	8.70868	0.052954	0.0707796
OAR7	34246336	34262949	PLA2G4B	-7.72179	-4.58255	3.31298	0.0534771	0.0707796
OAR4	105541844	105554022	V-TCR	18.8157	-4.58255	1.76959	0.0517932	0.0707796
OAR3	138576322	138591946	HDAC7	-7.57261	-4.58256	3.46524	0.0521752	0.0707796
OAR11	20476231	20492166	ANKRD13B	-7.93135	-4.58257	2.09422	0.0537601	0.0709236
OAR14	1841629	1845658	LDHD	-7.53312	-4.58258	4.10271	0.0543652	0.0713454
OAR1	191568286	191627187	HES1	32.6175	-4.58261	5.09869	0.0543318	0.0713454
OAR12	37302039	37323489	VAMP4	14.1643	-4.58261	3.59353	0.0550167	0.0718233
OAR25	29563165	29577185	KIAA0913	-6.29355	-4.58261	5.14721	0.0549909	0.0718233
OAR12	39696562	39799542	TNFRSF8	-3.67605	-4.58264	6.34494	0.0551749	0.0718423
OAR3	18895060	19023571	TAF1B	3.46256	-4.58266	9.8353	0.0560382	0.0727768
OAR1	237781740	237783997	PA2G4	3.36544	-4.58267	6.51902	0.0563949	0.0730503
OAR20	11319565	11340955	RNF8	3.17678	-4.58267	6.59815	0.0566786	0.0732282
OAR23	49319170	49320181	Uncharacterized	16.5545	-4.5827	1.05145	0.0573477	0.0735794
OAR5	9863885	9882041	CC2D1A	-4.55301	-4.58271	5.83155	0.0573019	0.0735794
OAR1	42039468	42065737	TCTEX1D1	14.0049	-4.58272	1.83498	0.0573919	0.0735794
OAR2	117267208	117314475	BIN1	-3.3316	-4.58273	7.13007	0.0577568	0.0738578
OAR24	18945874	18957696	TMEM159	14.6629	-4.58274	3.86544	0.0581135	0.0739358
OAR4	44004725	44008211	FGL2	3.85925	-4.58277	5.30823	0.0580872	0.0739358
OAR19	14665465	14704935	NKTR	6.005	-4.58277	6.03314	0.0586359	0.0742816
OAR1	63582171	63675591	RPSA	16.2679	-4.58279	2.60877	0.0587593	0.0742816
OAR26	42685716	42962812	ZNF385D	3.19606	-4.58281	8.24552	0.058831	0.0742816
OAR11	32772136	32786920	TRPV2	-3.59333	-4.58281	6.05485	0.0592704	0.0746479
OAR17	62909832	62942553	ANKRD13A	-7.45888	-4.58282	3.488	0.0596794	0.0749672
OAR20	36714534	36762048	MBOAT1	16.5545	-4.58283	1.68995	0.0598238	0.0749672
OAR2	52094611	52116621	GLIPR2	13.1284	-4.58284	1.71393	0.0601277	0.0751596
OAR17	65864105	65877478	TFIP11	-5.80743	-4.58284	3.8856	0.0606447	0.0754288
OAR11	14645274	14663593	RFFL	-7.41954	-4.58286	3.55707	0.0604997	0.0754288
OAR18	21944668	21947836	RPS17	10.6422	-4.58287	3.80211	0.0608422	0.0754866
OAR23	3338718	3448864	ZADH2	3.75296	-4.58288	6.34913	0.0610704	0.0755822
OAR5	14194159	14201148	TRAPPC5	-4.7824	-4.58293	5.73565	0.0614675	0.075699
OAR5	14459057	14526588	FBN3	12.8943	-4.58293	2.36955	0.0614532	0.075699
OAR1	226894201	226935423	RARRES1	6.67972	-4.58294	5.06689	0.0629768	0.077367
OAR3	205954085	205965919	MFAP5	17.8974	-4.58294	4.249	0.0639467	0.0781745
OAR12	27037859	27073962	TMEM63A	-6.16916	-4.58294	4.00112	0.0638273	0.0781745
OAR7	23833085	23839289	OSGEP	-2.91876	-4.58296	7.04702	0.0645616	0.0787336
OAR13	64545779	64656608	PHF20	-6.41821	-4.58297	3.29817	0.0650847	0.0791785
OAR3	100792907	100803974	PDCL3	3.60309	-4.58297	5.86977	0.0653014	0.0792493
OAR9	5566852	5757108	BAI3	17.0224	-4.58297	1.26064	0.0655534	0.0793625
OAR13	11668275	11717713	Uncharacterized	16.9672	-4.58298	1.83464	0.0660314	0.0797481
OAR20	27364429	27367690	Uncharacterized	-2.48184	-4.58301	8.82119	0.0665635	0.0801969
OAR4	24627906	25004592	ISPD	12.1814	-4.58301	1.9497	0.0667521	0.0802309
OAR8	21311324	21386527	DSE	14.8399	-4.58301	1.47325	0.0669603	0.0802882
OAR5	47294895	47308909	HSPA9	-5.37808	-4.58304	4.66864	0.067124	0.0802918
OAR24	25976990	26002969	ATXN2L	-7.91935	-4.58305	4.47206	0.0682453	0.0814384
OAR8	15518882	15535270	SMPDL3A	12.9029	-4.58307	1.83996	0.0689317	0.0820616
OAR5	49940674	49972087	PCDHGC5	-4.23228	-4.58307	5.8043	0.069805	0.0821236
OAR10	51535910	51536737	RABGGTB	-6.80085	-4.58307	2.59349	0.0695213	0.0821236
OAR4	93391886	93452439	FAM40B	4.33548	-4.5831	5.8682	0.0696751	0.0821236
OAR5	41106012	41135698	EFNA2	2.48011	-4.58315	10.1198	0.0692976	0.0821236
OAR11	45384304	45433964	MAPT	-3.72856	-4.58316	6.12648	0.0694892	0.0821236
OAR14	62310378	62418633	ZNF135	4.66463	-4.58318	5.13116	0.0712505	0.0836274
OAR3	162732423	162759094	BAZ2A	-6.85261	-4.58321	2.74795	0.0720934	0.0844185
OAR1	12364457	12369161	MANEAL	-6.7497	-4.58321	3.6284	0.0723352	0.0845038
OAR3	182636596	182668041	C12ORF35	4.00244	-4.58322	7.84592	0.0733857	0.0855311
OAR1	184627994	184734131	SLC15A2	3.20196	-4.58322	6.303	0.0742071	0.0860871
OAR14	45457738	45466643	HAUS5	-6.63671	-4.58322	3.38477	0.0740751	0.0860871
OAR3	133897718	133944796	KRT81	12.468	-4.58325	2.02243	0.0755087	0.0869103
OAR5	50316409	50330834	PCDH1	4.67123	-4.58325	5.36276	0.0752592	0.0869103
OAR18	65684418	65741888	WDR20	-7.60231	-4.58327	4.30093	0.075612	0.0869103
OAR15	34311892	34354079	KCNC1	-8.20914	-4.58327	2.77063	0.0754528	0.0869103
OAR5	16198775	16217037	LONP1	-3.591	-4.58328	6.28578	0.0768428	0.0876744
OAR5	48690613	48691113	PURA	11.9225	-4.58329	3.6164	0.0771775	0.0876744
OAR16	70645660	70670102	EXOC3	-4.94909	-4.5833	5.08838	0.0764934	0.0876744
OAR9	72759284	72857800	DPYS	14.0049	-4.58332	1.30386	0.0770368	0.0876744
OAR1	190322087	190334425	APOD	-2.71472	-4.58332	8.82773	0.0773289	0.0876744
OAR17	53661659	53752199	IFT81	13.1878	-4.58333	1.94658	0.0769022	0.0876744
OAR4	113047038	113050350	FASTK	-4.555	-4.58334	5.44446	0.0779029	0.0881254
OAR3	175995894	176014254	PWP1	3.14362	-4.58335	7.99555	0.0783953	0.0884823
OAR11	35075265	35112724	MBTD1	17.3981	-4.58335	1.77049	0.0791386	0.0891201
OAR14	57466046	57529766	ZNF347	13.1899	-4.58339	2.62914	0.0795819	0.0892712
OARX	56342164	56342361	MT-CO3	3.19467	-4.5834	10.103	0.07963	0.0892712
OAR1	198836039	198856411	DNAJB11	2.99525	-4.58341	8.70421	0.0801432	0.0894602
OAR3	173447129	173559435	SLC41A2	15.0649	-4.58341	2.23796	0.0803352	0.0894602
OAR19	56099961	56165469	IFT122	-6.16007	-4.58342	4.51084	0.0802095	0.0894602
OAR9	13539353	13540923	GPR172A	-7.91066	-4.58342	2.85721	0.0818521	0.0909468
OAR2	218897659	218999629	TNS1	-5.71512	-4.58343	4.05007	0.0821216	0.0910439
OAR19	9569062	9683317	ARPP21	-5.43714	-4.58343	4.26258	0.0826019	0.0913738
OAR14	44956335	44964084	LGI4	-8.40929	-4.58345	4.00411	0.0834075	0.091746
OAR24	36026489	36040485	PILRA	12.3814	-4.58345	0.651813	0.0831401	0.091746
OAR8	49694116	49697203	Uncharacterized	12.3814	-4.58345	0.651813	0.0834888	0.091746
OAR4	51538161	51626864	MET	16.7699	-4.58345	2.42068	0.083798	0.0918838
OAR7	71164960	71193262	Uncharacterized	4.69715	-4.58347	8.19277	0.0845255	0.0922781
OAR1	17856879	17896712	SZT2	-6.69911	-4.58348	4.30191	0.0845267	0.0922781
OAR5	36241081	36243122	RAB24	-9.06022	-4.58349	2.97956	0.0852118	0.0928232
OAR11	45434532	45436298	Uncharacterized	-4.25444	-4.5835	5.83887	0.0869694	0.094532
OAR2	29208531	29301227	ZNF782	3.81582	-4.58352	6.66167	0.0879836	0.0954269
OAR4	43917327	43962609	CCDC146	13.7098	-4.58356	1.96904	0.0883832	0.0956528
OAR3	97149828	97158009	C2ORF49	-5.0433	-4.58356	4.29832	0.088744	0.0958359
OAR17	24825643	24863568	PCDH10	3.4632	-4.58359	6.10284	0.0892845	0.0962117
OAR2	623882	703093	SNTG2	13.1878	-4.58359	1.16736	0.0900393	0.0968165
OAR19	43648004	43655192	PDE12	-7.79819	-4.58361	2.63152	0.0905855	0.0971947
OAR24	462108	489089	WFIKKN1	-3.96941	-4.58361	5.8616	0.0920866	0.0983831
OAR7	20550490	20556021	GMPR2	-7.46486	-4.58362	3.4787	0.0919411	0.0983831
OAR1	104835308	104860652	SMG5	-7.27527	-4.58362	2.79466	0.0927166	0.098835
OAR1	264460552	264485124	PRMT2	-4.90292	-4.58364	4.65187	0.0929049	0.098835
OAR22	20557349	20562847	NDUFB8	2.97694	-4.58366	10.4297	0.0937065	0.099299
OAR24	563280	581717	FAM173A	-2.65863	-4.58367	8.65839	0.0939246	0.099299
OAR3	211226752	211285582	KDM5A	12.4093	-4.58368	2.14515	0.0939368	0.099299
OAR21	43901359	43906691	CTSF	-7.08222	-4.58369	3.50145	0.094893	0.100098
OAR26	36093497	36174699	HOOK3	-6.80625	-4.58369	2.60753	0.0971287	0.102241
OAR5	68070577	68133878	RNF145	10.7132	-4.5837	3.91519	0.097893	0.102829
OAR18	20295852	20297455	MESP2	13.2854	-4.5837	1.72503	0.0984329	0.103002
OAR5	17533164	17539059	ZBTB7A	-6.14088	-4.58371	3.57111	0.0984701	0.103002
OAR2	149286309	149348447	WDSUB1	3.37772	-4.58372	6.37993	0.0989051	0.103241
OAR6	19464422	19593205	GSTCD	-6.85261	-4.58374	2.30627	0.0994184	0.103561
OAR5	49627196	49650291	PCDHB17	2.87371	-4.58375	10.0668	0.100736	0.104715
OAR20	26783752	26795160	BAG6	-2.69471	-4.58375	7.66238	0.101254	0.105035
OAR3	146463797	146764508	LRRK2	17.0224	-4.58376	2.3571	0.101538	0.105112
OAR11	19275209	19398184	NLK	11.2412	-4.58376	2.70234	0.101854	0.105221
OAR15	29162111	29162539	H2AFX	-5.91256	-4.58377	3.77057	0.102291	0.105455
OAR14	50379433	50398342	ARHGEF1	-4.49948	-4.58377	5.58431	0.104169	0.10695
OAR2	157872711	157892124	RND3	15.6306	-4.58377	1.63367	0.103963	0.10695
OAR10	76073879	76521656	PCCA	2.9754	-4.58379	7.95422	0.104719	0.107293
OAR3	32146661	32162149	Uncharacterized	3.32054	-4.58379	7.09454	0.106613	0.109011
OAR13	21833232	22040516	MLLT10	6.17517	-4.58381	4.45535	0.107299	0.109488
OAR22	44246829	44263979	BCCIP	-7.02004	-4.58383	3.32477	0.10836	0.110346
OAR3	161826918	161840596	DCTN2	-2.3861	-4.58383	8.95707	0.110084	0.111874
OAR1	42667836	42682402	SERBP1	-5.63766	-4.58385	4.6925	0.111124	0.112473
OAR14	11250064	11347593	IRF8	-5.03772	-4.58386	5.39821	0.111015	0.112473
OAR15	42677520	42738686	ZNF143	3.62187	-4.58386	5.51762	0.115679	0.116848
OAR14	50221503	50228409	ZNF574	2.91988	-4.58388	6.3259	0.11879	0.119748
OAR12	47418364	47502821	TP73	-5.20219	-4.58389	3.57136	0.121245	0.121977
OAR1	266698499	266724756	CHAF1B	3.19334	-4.58391	6.91418	0.121601	0.122089
OAR7	20579217	20587098	TM9SF1	-5.9753	-4.58392	5.08025	0.122755	0.123001
OAR13	15285732	15340559	USP6NL	13.1625	-4.58392	1.74644	0.126082	0.126082

## Sheet: medulla D125 vs control
Table S4. Top 500 differentially-expressed genes in the D125 vs. C comparisons in the obex (medulla).
Chr	Start	End	Gene	FC	B-statistic	Ave log2 exp level	p-value	q-value
OAR4	11656770	11692712	COL1A2	-7.90907	-4.54539	9.20467	0.000679967	0.078574
OAR24	2001076	2001320	ATP6V0C	5.99075	-4.55386	11.2368	0.00156778	0.078574
OAR19	48942759	48953323	PARP3	10.8159	-4.55924	6.56496	0.00184133	0.078574
OAR7	83396804	83400913	FOS	-4.39847	-4.55997	9.1214	0.00186337	0.078574
OAR7	41914869	42012958	NID2	7.01085	-4.56303	9.36874	0.00193847	0.078574
OAR23	57595833	57751001	NEDD4L	-7.49551	-4.56502	8.3258	0.00270674	0.078574
OAR14	45702859	45716324	NFKBID	-3.65199	-4.56704	6.76946	0.00279959	0.078574
OAR3	220052061	220215106	ATXN10	4.01559	-4.56756	9.38231	0.00294911	0.078574
OAR11	18990435	19101266	NOS2	4.46573	-4.56788	7.96667	0.00390788	0.078574
OAR3	208069062	208088514	CD9	-3.45403	-4.56844	9.49473	0.0039231	0.078574
OAR19	51655471	51834280	MAP4	3.81646	-4.56862	8.26383	0.00407928	0.078574
OAR20	7696697	7728984	SYNGAP1	6.97986	-4.56874	6.91646	0.00459628	0.078574
OAR25	25071826	25130952	KBP	6.17965	-4.5697	10.377	0.00463518	0.078574
OAR20	8252247	8253145	Uncharacterized	24.6426	-4.56973	3.12027	0.00474953	0.078574
OAR3	1210453	1247172	OLFM1	4.95872	-4.57062	9.56221	0.00478486	0.078574
OAR21	22606980	23634769	NELL1	-33.808	-4.57066	2.67455	0.00483245	0.078574
OAR21	28488573	28490773	PUS3	-6.82242	-4.57067	4.86393	0.00552044	0.078574
OAR7	27007755	27063440	SCG5	3.40687	-4.57094	9.72232	0.00558918	0.078574
OAR4	48983437	49199096	LAMB1	-6.63781	-4.57106	5.64951	0.00564885	0.078574
OARX	109342823	109391178	SLC25A43	5.37379	-4.57132	7.32721	0.00616198	0.078574
OAR24	3598188	3629007	DNAJA3	6.39437	-4.5714	7.19177	0.00623129	0.078574
OAR2	224067543	224104305	ACSL3	4.61447	-4.5716	8.69853	0.00692726	0.078574
OAR1	111213311	111462105	ATF6	-23.6033	-4.57188	2.27567	0.00700276	0.078574
OAR24	25823376	25843440	SBK1	32.2334	-4.572	5.03468	0.00775157	0.078574
OAR6	2827919	2861900	NAF1	8.77498	-4.57253	6.84385	0.00790592	0.078574
OAR7	78597514	78691928	SMOC1	3.26612	-4.57262	10.455	0.00792076	0.078574
OAR13	69403221	69425487	PLCG1	3.66472	-4.57305	7.80599	0.00844724	0.078574
OAR15	40834788	41017549	GALNTL4	17.0061	-4.57344	4.30372	0.00945132	0.078574
OAR11	26923056	26927320	ATP1B2	18.7895	-4.57346	5.34944	0.00955339	0.078574
OAR3	161685463	161763428	SLC26A10	-3.38688	-4.57366	7.20411	0.00982018	0.078574
OAR24	7883372	7905643	C16ORF72	3.52301	-4.57375	10.0591	0.00998129	0.078574
OAR3	127427622	127458452	DCN	-5.19055	-4.57395	6.32505	0.0104191	0.078574
OAR11	35776073	35807783	ACSF2	-3.05887	-4.57412	7.39427	0.0105702	0.078574
OAR3	199861166	199864509	MGP	-8.37503	-4.5744	5.02078	0.0108459	0.078574
OAR10	11975761	12018319	RGC32	4.74858	-4.57443	10.8326	0.0110568	0.078574
OAR2	58081426	58109111	PSAT1	3.05644	-4.57448	9.49519	0.0111735	0.078574
OAR15	53378952	53695798	UVRAG	-23.57	-4.57488	2.65204	0.0114218	0.078574
OAR12	69270063	69274247	NENF	-3.61501	-4.57504	7.35208	0.0120485	0.078574
OARX	17371305	17524060	CXORF23	3.22311	-4.57514	8.33463	0.0121197	0.078574
OAR13	6873058	6905193	Uncharacterized	20.8443	-4.57527	2.79609	0.0122112	0.078574
OAR7	21605415	21609783	MRPL52	-3.82486	-4.57533	7.56931	0.012356	0.078574
OAR8	25460637	25482100	TUBE1	-8.9513	-4.57543	4.42804	0.0123856	0.078574
OAR1	102673666	102679914	ILF2	-3.19602	-4.57561	7.64678	0.0123969	0.078574
OAR10	15954017	16148255	COG3	7.30073	-4.5758	7.13804	0.012402	0.078574
OAR24	37242451	37252225	TMEM130	4.13243	-4.57581	9.6985	0.0124892	0.078574
OAR26	22579503	22625781	DLC1	4.25168	-4.57585	6.81029	0.0126543	0.078574
OAR24	35358465	35369645	FIS1	-4.15162	-4.57592	7.84844	0.0129653	0.078574
OAR5	85518226	85593291	Uncharacterized	3.47027	-4.57593	8.65947	0.0132782	0.078574
OAR3	85340376	85346065	SRSF7	-2.66407	-4.57594	8.92649	0.0132803	0.078574
OAR25	4044795	4082499	GNPAT	5.0259	-4.57606	10.6817	0.0133383	0.078574
OAR2	224940328	225099472	WDFY1	4.06098	-4.57609	7.82127	0.0133787	0.078574
OAR5	49163168	49167104	NDUFA2	17.3533	-4.5763	4.5392	0.0136151	0.078574
OAR1	110829042	110832988	MPZ	-13.5062	-4.57656	3.14856	0.0136255	0.078574
OAR7	43937025	44015688	LACTB	-3.78333	-4.57657	5.93366	0.013814	0.078574
OAR19	48037564	48052210	ITIH4	-7.95114	-4.57662	4.2068	0.0139832	0.078574
OAR5	36426005	36482758	DBN1	4.13918	-4.57667	8.13888	0.0140377	0.078574
OAR20	7497762	7501349	RING1	-2.77995	-4.57684	8.00248	0.0141057	0.078574
OAR15	1432779	1632649	GRIA4	16.4186	-4.57714	3.53043	0.0142397	0.078574
OAR13	62910619	62928576	EIF2S2	14.9428	-4.57721	2.66211	0.0144083	0.078574
OAR2	76639334	76640152	RPLP0	-16.428	-4.57723	2.1082	0.0144498	0.078574
OAR23	56137973	56162307	TXNL1	28.342	-4.5773	6.84252	0.0145886	0.078574
OAR22	10688915	10691361	CH25H	-4.765	-4.57739	6.38735	0.0146162	0.078574
OAR18	370481	372497	NDN	6.72392	-4.57742	7.76073	0.0146968	0.078574
OAR21	48418480	48419025	TSSC4	-3.17113	-4.57766	6.46099	0.0147867	0.078574
OAR18	68448003	68534502	IGHA1	-15.0603	-4.57776	1.4867	0.0149126	0.078574
OAR19	12676426	12714977	MOBP	2.22463	-4.57788	12.2492	0.0150802	0.078574
OAR3	68546974	68659018	CCDC88A	-8.07099	-4.5779	5.59517	0.0151735	0.078574
OAR3	207794670	207803785	NOP2	-16.0582	-4.57793	2.37366	0.0153172	0.078574
OAR9	13558822	13559172	SCRT1	15.8756	-4.57794	2.90678	0.0154833	0.078574
OARX	611852	615573	SLC25A6	-4.45843	-4.57799	7.88925	0.0156832	0.078574
OAR3	201751056	201787571	HEBP1	5.61252	-4.578	6.82958	0.0158169	0.078574
OAR1	155657166	156061625	EPHA3	-17.2421	-4.57804	2.623	0.0163207	0.078574
OAR2	242082527	242192840	RPL11	-2.39935	-4.57824	9.88026	0.0164094	0.078574
OAR18	66561182	66561784	RAP2C	-12.1093	-4.57831	2.62316	0.016495	0.078574
OAR1	96210799	96241953	PHGDH	3.5495	-4.57838	8.25455	0.0168308	0.078574
OAR11	35119067	35124508	NME2	-2.89627	-4.5784	7.9262	0.0168753	0.078574
OAR18	33348745	33395596	STRA6	-4.99973	-4.57842	5.40959	0.0169188	0.078574
OAR16	23342715	23490335	DDX4	-18.8329	-4.57843	1.83617	0.0171196	0.078574
OAR18	25762359	25830963	KIAA1199	-3.45765	-4.57854	8.53052	0.0176106	0.078574
OAR20	43761183	43774613	Uncharacterized	4.52177	-4.57876	6.52378	0.0179943	0.078574
OAR12	21581848	21591848	SLC30A10	-99.9237	-4.57877	1.50251	0.0180019	0.078574
OAR18	33397593	33400703	ISLR	-3.6804	-4.57877	6.50518	0.0183156	0.078574
OAR4	112122374	112126512	RARRES2	-2.81172	-4.57883	8.49501	0.0183335	0.078574
OAR14	54697634	54737556	TRPM4	-8.60007	-4.5789	4.05371	0.018554	0.078574
OAR15	27967297	27990948	FXYD6	-2.56231	-4.57895	9.15087	0.0186412	0.078574
OARX	75959629	76016907	TMLHE	13.3973	-4.57897	3.56761	0.0187465	0.078574
OAR11	12199817	12356111	USP32	-7.46628	-4.57902	4.12116	0.0187687	0.078574
OAR8	18031343	18033134	NMT1	-3.05585	-4.57907	7.09814	0.018896	0.078574
OAR4	90703466	90902977	GRM8	8.58593	-4.57908	6.14595	0.0189974	0.078574
OAR16	65280195	65721159	ADCY2	-4.04928	-4.57913	6.4234	0.0190132	0.078574
OAR22	10372581	10386311	ACTA2	-2.97466	-4.57917	7.94651	0.0192239	0.078574
OAR3	200132195	200220063	PLBD1	-4.10312	-4.57919	5.61737	0.0192851	0.078574
OAR3	92051301	92100396	SRD5A2	-15.7764	-4.5792	0.920519	0.019454	0.078574
OAR4	51411738	51468324	CAPZA2	-14.2568	-4.57927	3.28943	0.0197776	0.078574
OAR22	50771005	50780708	CALY	2.54173	-4.57946	9.38477	0.0199006	0.078574
OAR14	50221503	50228409	ZNF574	7.00373	-4.57949	6.3259	0.0199413	0.078574
OAR1	192031780	192115283	OPA1	3.5211	-4.57951	8.12676	0.0199976	0.078574
OAR3	162719053	162724921	ATP5B	-2.25325	-4.57958	11.1589	0.0200834	0.078574
OAR16	37850797	37958099	Uncharacterized	-10.7948	-4.57964	4.71987	0.0201759	0.078574
OAR1	217764347	217987985	WDR49	6.35921	-4.57966	6.53727	0.0203107	0.078574
OAR20	50495991	50549842	FOXF2	6.23977	-4.57976	6.28693	0.0203798	0.078574
OAR1	205964032	206014197	ZNF639	-15.1838	-4.57977	0.907395	0.0205155	0.078574
OARX	77185694	77193556	ATP6AP1	-3.0232	-4.57981	8.97119	0.0205559	0.078574
OAR15	28434848	28449219	MPZL2	-8.51564	-4.57995	4.22691	0.0209174	0.078574
OAR1	17634320	17701325	WDR65	-14.3203	-4.58005	2.37644	0.0209341	0.078574
OAR2	11810381	11937130	DNAJC25	4.07125	-4.58008	6.99592	0.0211153	0.078574
OAR20	26822864	26826097	AIF1	-2.68289	-4.58012	8.20312	0.021186	0.078574
OAR7	15384728	15421465	ANP32A	-4.14462	-4.58013	5.75141	0.0213359	0.078574
OAR7	63452197	63459588	BMP4	-5.41442	-4.58021	5.62127	0.0214602	0.078574
OARX	47668848	47670320	MAGEH1	-4.53415	-4.58031	5.00191	0.0218365	0.078574
OAR2	31018721	31124598	FANCC	-15.0899	-4.58035	1.05361	0.0222345	0.078574
OAR21	27600260	27602037	Uncharacterized	-2.44668	-4.58037	8.66766	0.0222786	0.078574
OAR21	49444963	49459234	CDHR5	-3.13579	-4.58047	6.86169	0.022336	0.078574
OAR5	24451921	24607087	MARCH3	-9.92357	-4.5805	4.36967	0.0224475	0.078574
OAR1	89224985	89227312	RHOC	-4.89326	-4.5807	6.07996	0.0225675	0.078574
OAR22	40975203	41052894	TACC2	-10.1307	-4.58078	2.44105	0.0231574	0.078574
OAR1	156719675	156786796	PROS1	-6.22072	-4.58084	5.28644	0.0231682	0.078574
OAR17	44748151	44758116	PUS1	3.7969	-4.58084	7.0305	0.0233409	0.078574
OAR14	58757540	58861098	PRKCG	16.8582	-4.58086	5.35452	0.0234747	0.078574
OAR1	201672561	201714287	KLHL24	12.654	-4.58095	4.26868	0.0235016	0.078574
OAR1	175484315	175499224	CD200	-3.36578	-4.58096	5.88442	0.0239009	0.078574
OAR15	21825234	21827178	TIMM8B	51.4337	-4.58096	4.11501	0.0240264	0.078574
OAR5	10899016	10903121	WDR83	-2.65871	-4.58105	7.20812	0.0240579	0.078574
OAR16	6875413	6908790	HEXB	-12.0504	-4.58115	2.92053	0.024225	0.078574
OAR13	67419462	67420359	Uncharacterized	8.41423	-4.58117	5.30946	0.0242381	0.078574
OAR3	210378242	210381363	Uncharacterized	-6.0502	-4.58122	3.85063	0.0243462	0.078574
OAR12	59259997	59385138	CEP350	-8.99982	-4.58124	3.03039	0.0245517	0.078574
OAR22	36013922	36070487	HSPA12A	3.14727	-4.58125	8.44352	0.0246658	0.078574
OAR15	29078001	29081030	TRAPPC4	-2.74588	-4.58126	6.94433	0.0247411	0.078574
OAR23	32626692	32831985	OSBPL1A	-3.30666	-4.58134	5.63618	0.0253961	0.078574
OAR19	1360460	1633662	NEK10	11.7019	-4.58134	4.11701	0.0254193	0.078574
OAR12	42356154	42379348	H6PD	-14.3041	-4.58135	1.68877	0.0258749	0.078574
OAR14	35389237	35461862	CDH1	-16.3156	-4.58137	1.9776	0.025997	0.078574
OAR3	32146661	32162149	Uncharacterized	4.21437	-4.58145	7.09454	0.0261113	0.078574
OAR25	13412452	13503006	RET	7.29231	-4.58153	6.23434	0.0264625	0.078574
OAR1	971939	973133	Uncharacterized	3.50443	-4.58155	8.64086	0.0266638	0.078574
OAR1	260830741	260845562	RSPH1	10.1115	-4.58155	4.00448	0.0268356	0.078574
OAR19	52196086	52284275	KLHL18	4.51054	-4.58158	6.18967	0.0270337	0.078574
OARX	51963679	51980108	AKAP4	13.2974	-4.58161	2.28238	0.0270631	0.078574
OAR3	94897976	95024187	SFXN5	10.5798	-4.58169	4.5791	0.0271266	0.078574
OAR20	17223209	17231239	GTPBP2	-9.76731	-4.58169	3.06479	0.0274986	0.078574
OAR3	61762127	61769403	SULT1C4	-7.35254	-4.58176	4.10996	0.0275272	0.078574
OAR17	391032	402989	SC4MOL	-3.4811	-4.58182	7.09755	0.0276118	0.078574
OAR5	95366866	95435360	CHD1	10.5704	-4.5819	2.52273	0.0278179	0.078574
OAR2	22567672	22593192	Uncharacterized	4.7781	-4.58191	6.1136	0.0279477	0.078574
OAR18	53804449	53866987	FANCM	4.03699	-4.58196	6.67843	0.0281699	0.078574
OAR21	39276670	39280235	TMEM138	-6.52876	-4.58197	3.88651	0.0283252	0.078574
OAR22	30437346	30490302	SHOC2	-3.52936	-4.582	6.04178	0.0284481	0.078574
OAR11	27171563	27234208	GUCY2D	13.0921	-4.58204	4.18903	0.0284658	0.078574
OAR2	22434082	22436092	Uncharacterized	10.8169	-4.58208	3.96395	0.0285282	0.078574
OAR14	16291508	16299800	SIAH1	9.55777	-4.58208	4.40657	0.0288413	0.078574
OARX	16370557	16372445	Uncharacterized	12.344	-4.58217	4.63863	0.0288825	0.078574
OAR15	78195278	78298504	CTNND1	2.91343	-4.5822	7.32737	0.0290011	0.078574
OAR20	46746925	46747725	Uncharacterized	-9.56025	-4.58223	2.5737	0.0292025	0.078574
OAR15	28981391	28982809	BCL9L	9.71358	-4.58223	3.78411	0.0295899	0.078574
OAR4	85511856	85840053	C7ORF58	-8.63321	-4.58232	4.6882	0.0296013	0.078574
OAR8	1590081	1738545	Uncharacterized	-26.8412	-4.58233	1.31889	0.0297224	0.078574
OAR1	99274910	99277894	C1ORF51	-14.8001	-4.58234	1.84224	0.0299442	0.078574
OAR6	108153665	108252229	RAB28	9.26706	-4.58234	5.09853	0.0300644	0.078574
OAR1	1193674	1280532	OTOS	-2.4681	-4.58234	8.01112	0.0302973	0.078574
OAR15	34444795	34526312	OTOG	-12.3023	-4.58236	1.81434	0.0303446	0.078574
OAR21	43215331	43275044	OVOL1	-9.21719	-4.58237	4.20455	0.0306611	0.078574
OAR22	13608417	13646206	IDE	-7.68483	-4.58239	2.70027	0.0306665	0.078574
OAR14	57466046	57529766	ZNF347	10.8171	-4.58248	2.62914	0.0306888	0.078574
OAR16	28328919	28522474	PARP8	-7.48155	-4.58248	3.03326	0.0307753	0.078574
OAR8	89741654	89874449	THBS2	-4.17027	-4.58253	5.95606	0.0308949	0.078574
OAR2	234305923	234306327	Uncharacterized	-4.31318	-4.58254	4.39512	0.0312367	0.078574
OAR3	162111741	162198874	LRP1	2.84056	-4.58255	10.4431	0.0313583	0.078574
OAR10	86401329	86437220	ZNF828	2.8031	-4.58256	8.72825	0.0313974	0.078574
OAR25	29037037	29078330	NUDT13	-11.6241	-4.58256	3.17475	0.0315271	0.078574
OAR7	50636275	50754496	ZNF280D	3.89381	-4.58262	6.11246	0.031566	0.078574
OAR1	176512825	176606261	SPICE1	-6.73125	-4.58263	3.47923	0.0316002	0.078574
OAR13	60695085	60704821	IRF4	10.8577	-4.58264	2.32971	0.0316866	0.078574
OAR17	52554645	52555241	ZCCHC8	-4.73564	-4.58265	4.59866	0.0322733	0.078574
OAR16	33267850	33338709	C6	-11.4447	-4.58266	2.60647	0.0323144	0.078574
OAR15	49563533	49639533	NUP98	2.95149	-4.58267	6.86726	0.0323151	0.078574
OAR5	10817372	10817629	JUNB	-6.7051	-4.5827	4.17956	0.032477	0.078574
OAR3	154204482	154217815	Uncharacterized	3.60822	-4.58273	6.69379	0.032531	0.078574
OAR2	117796430	117808722	INPP1	-2.97475	-4.58275	6.09699	0.0327577	0.078574
OAR11	29994465	30066794	DNAH9	-3.71805	-4.58278	5.22697	0.0327648	0.078574
OAR7	40670148	40774903	NIN	-8.76013	-4.58278	2.17125	0.0329743	0.078574
OAR18	57719863	57817645	PPP4R4	12.2432	-4.58279	4.28525	0.0330414	0.078574
OAR6	65911041	66040640	GABRB1	-9.25928	-4.58279	3.02114	0.0330979	0.078574
OAR21	41848364	41850496	VEGFB	2.71555	-4.58284	10.7314	0.0332607	0.078574
OAR16	35881990	36071226	EGFLAM	-10.2013	-4.58287	1.20995	0.03363	0.078574
OAR1	202201794	202247859	MCCC1	-11.7165	-4.58288	1.46235	0.0336403	0.078574
OAR25	24090062	24123556	DNAJC12	4.56272	-4.58291	7.47395	0.0336988	0.078574
OAR2	52516849	52531560	TLN1	10.6715	-4.58295	2.40059	0.0339459	0.078574
OAR13	72459745	72468389	TTPAL	-11.7165	-4.58301	1.38866	0.0342086	0.078574
OAR9	82666174	82676637	GEM	-13.2378	-4.58306	1.59443	0.0342497	0.078574
OAR15	45860810	45869104	ILK	-2.38393	-4.58313	8.50419	0.0343676	0.078574
OAR11	52909496	52914333	R102.4	-2.96091	-4.58314	6.62148	0.0344178	0.078574
OAR2	192155015	192311883	STAT4	2.76565	-4.58315	8.28822	0.0346601	0.078574
OAR2	28723253	28737039	OGN	-4.3428	-4.58322	6.95667	0.0349465	0.078574
OAR8	55754787	56140213	Uncharacterized	-2.28329	-4.58322	8.45692	0.0350559	0.078574
OAR14	47846087	48011505	PAPL	-12.1748	-4.58326	0.844413	0.0352356	0.078574
OAR6	37092323	37115801	LAP3	-2.77938	-4.5833	9.95722	0.0352411	0.078574
OAR13	57787629	57830916	PMEPA1	-5.16968	-4.58333	5.00893	0.035304	0.078574
OARX	13004597	13050956	ACE2	9.47039	-4.58334	2.41097	0.0354012	0.078574
OAR12	62283179	62283634	Uncharacterized	-5.18561	-4.58344	4.27792	0.035562	0.078574
OAR11	9062367	9175861	TEX14	10.103	-4.58347	4.46562	0.0356214	0.078574
OAR2	209240580	209265036	IDH1	9.78146	-4.58347	3.71951	0.0357056	0.078574
OAR15	65153589	65202620	TRAF6	-5.69652	-4.5835	4.28313	0.0357066	0.078574
OAR11	49043818	49146866	B3GNTL1	-2.53777	-4.58352	8.12209	0.0358175	0.078574
OAR26	27186666	27309265	NRG1	3.31256	-4.58353	6.76314	0.0358803	0.078574
OAR1	121176728	121189201	C21ORF59	-3.44182	-4.58358	5.27121	0.0360233	0.078574
OAR18	65156777	65192291	Uncharacterized	-12.1	-4.5836	1.16736	0.0361602	0.078574
OAR1	103090747	103129874	UBAP2L	3.91206	-4.5836	6.57505	0.0361646	0.078574
OAR11	27395391	27399992	AURKB	-10.7234	-4.58361	1.81101	0.0361984	0.078574
OAR5	3461919	3464127	GMIP	8.03329	-4.58362	3.89371	0.0363277	0.078574
OAR11	22471286	22478665	SERPINF1	-8.64233	-4.58362	4.66219	0.036361	0.078574
OAR16	8082553	8093038	ANKRA2	4.9036	-4.58363	7.11433	0.0363692	0.078574
OAR6	110135247	110173224	C1QTNF7	-5.55415	-4.58363	4.80681	0.0363897	0.078574
OAR3	78073301	78273124	PRKCE	-9.87668	-4.58366	2.42626	0.0364122	0.078574
OAR3	68946989	69233804	EML6	-12.0788	-4.58366	1.75646	0.0364516	0.078574
OAR2	36687555	36688184	CCL27	-6.57233	-4.58366	3.25598	0.0365008	0.078574
OAR4	113405934	113458676	RHEB	11.0376	-4.58367	3.6393	0.0365641	0.078574
OAR11	14361689	14365982	PEX12	6.19349	-4.58373	5.63504	0.036567	0.078574
OAR4	37613694	37800233	PCLO	9.63523	-4.58376	5.81836	0.0365884	0.078574
OAR6	43982890	44038495	DHX15	2.77818	-4.58376	7.46672	0.0367468	0.078574
OAR5	28246200	28259534	PPIC	-4.58128	-4.58377	4.52424	0.0370772	0.078574
OARX	77252243	77254235	EMD	-2.52594	-4.58379	8.62209	0.037113	0.078574
OAR22	19598097	19621484	GOT1	2.64206	-4.5838	9.12374	0.0372427	0.078574
OAR7	8294421	8402728	PDE8B	9.38696	-4.58382	3.18324	0.0376537	0.078574
OAR6	4693855	4926037	PRDM5	-8.53002	-4.58386	3.79697	0.0379529	0.078574
OAR1	133633300	133878835	NCAM2	5.47678	-4.58386	6.76925	0.0379904	0.078574
OAR2	26060361	26298472	AUH	4.13427	-4.58387	5.67157	0.0381753	0.078574
OAR2	239674376	239676058	CD52	-6.78291	-4.58389	3.30388	0.0382652	0.078574
OAR1	26247820	26274983	BTF3L4	-3.35102	-4.58392	5.53484	0.0384255	0.078574
OAR11	54056434	54062570	JMJD6	-3.3825	-4.58398	5.73511	0.0384461	0.078574
OAR7	18470676	18653320	MYO9A	-8.29942	-4.58399	2.42841	0.038548	0.078574
OAR7	6532987	6554654	HMGCR	-2.30068	-4.584	8.29521	0.0386963	0.078574
OAR5	49572177	49603872	PCDHB4	9.81661	-4.584	2.16513	0.0387739	0.078574
OAR7	21159974	21162151	CMTM5	-2.58617	-4.584	8.00247	0.0387904	0.078574
OAR1	194875378	194971983	IL1RAP	4.53706	-4.58403	6.67208	0.0388361	0.078574
OAR17	46531749	46532855	FZD10	-10.8273	-4.58404	1.34663	0.0389394	0.078574
OAR1	102588385	102599516	S100A2	-8.81923	-4.58409	4.32145	0.0389468	0.078574
OAR20	16643960	16648915	PTCRA	-12.2585	-4.5841	0.866869	0.0389539	0.078574
OAR16	31122735	31217166	NNT	3.1771	-4.5841	6.84426	0.039047	0.078574
OAR7	22931678	22944215	RAB2B	-9.8419	-4.58413	1.76919	0.0390836	0.078574
OAR21	17628600	17722614	RSF1	9.63581	-4.58414	4.04919	0.0391463	0.078574
OAR4	15317632	15496745	COL28A1	-12.3263	-4.58415	0.956776	0.0391611	0.078574
OAR2	242662345	242714275	KDM1A	-3.68906	-4.58424	4.68361	0.03926	0.078574
OAR21	40532526	40538442	WDR74	-2.69776	-4.58426	6.30388	0.0392751	0.078574
OAR19	32449100	32474455	UBA3	-4.9918	-4.58429	5.04451	0.0393032	0.078574
OAR12	31520336	31783953	AKT3	13.4379	-4.58432	2.7965	0.0393806	0.078574
OAR15	61864194	61872318	DEPDC7	-8.72539	-4.58434	4.73625	0.039421	0.078574
OAR1	90443095	90446574	OLFML3	-2.44567	-4.5844	8.17466	0.0395419	0.078574
OAR2	51001571	51012460	GRHPR	8.15364	-4.58442	3.42151	0.0398596	0.078574
OAR16	44809323	44809910	RPS6	-18.7411	-4.58443	1.06124	0.0399873	0.078574
OAR11	47342781	47397045	MAP3K3	-11.0392	-4.58446	1.44429	0.0401769	0.078574
OAR12	41731390	41816469	LZIC	2.78023	-4.58446	7.73501	0.0402008	0.078574
OAR11	23971039	23975247	TAX1BP3	-2.86496	-4.58447	5.71962	0.0402683	0.078574
OAR17	68917498	68930686	RNF215	-6.76274	-4.58449	3.3462	0.0404638	0.078574
OAR24	19877871	19896794	SDR42E2	-12.3954	-4.58449	1.2289	0.0408536	0.078574
OAR7	33895277	33928455	RTF1	-8.20699	-4.58449	3.50991	0.0408852	0.078574
OAR3	46163522	46188727	FAM161A	-4.90721	-4.58452	4.44011	0.0409433	0.078574
OAR15	51467260	51518202	MRPL48	-3.37497	-4.58452	5.45989	0.0410053	0.078574
OAR4	68890339	68924548	HOXA3	-2.60682	-4.58454	8.00192	0.0411893	0.078574
OAR4	93391886	93452439	FAM40B	11.9435	-4.58455	5.8682	0.0413657	0.078574
OARX	90590328	90714999	MCF2	9.85336	-4.58455	6.24318	0.0414711	0.078574
OAR19	56207376	56216612	CAND2	9.23649	-4.58455	2.29362	0.041542	0.078574
OAR2	219832766	219887960	WNT10A	8.56654	-4.58458	3.35691	0.0418892	0.078574
OAR13	50774130	50785976	HSPA12B	8.71235	-4.58459	2.50301	0.0420045	0.078574
OAR5	14630463	14636485	CD320	-2.48069	-4.58463	7.36992	0.0420389	0.078574
OAR11	42476324	42481474	PTGES3	-11.0392	-4.58464	1.0425	0.0420768	0.078574
OAR14	2218186	2226866	Uncharacterized	10.2564	-4.58465	1.93789	0.0422016	0.078574
OAR19	49346113	49523512	DOCK3	7.90514	-4.58467	4.16015	0.042563	0.078574
OAR11	10091276	10136632	DHX40	-3.74308	-4.58468	5.45949	0.0425633	0.078574
OAR11	37429004	37431232	HOXB7	-3.99535	-4.58471	4.29821	0.0425651	0.078574
OAR24	26065481	26070382	APOBR	-2.80013	-4.58476	6.12022	0.0425871	0.078574
OAR4	103511184	103560357	SLC37A3	8.63305	-4.58476	4.32861	0.0430279	0.0786753
OAR7	99455904	99566780	Uncharacterized	-11.0392	-4.58479	1.09105	0.0431331	0.0786753
OAR4	111375737	111409035	EZH2	-7.96906	-4.5848	3.97372	0.0431505	0.0786753
OAR7	81376450	81390120	DCAF4	-7.85537	-4.58482	2.95435	0.043426	0.0786753
OAR13	11718823	11807742	ITIH5	-8.5107	-4.58484	2.44892	0.0435077	0.0786753
OAR3	13566968	13603716	MORN5	8.49051	-4.58485	4.65601	0.0438367	0.0786753
OAR15	39966160	40050621	MICALCL	3.56097	-4.58485	6.81555	0.0439902	0.0786753
OAR1	216552830	216803486	MEGF6	7.6463	-4.58487	4.35533	0.0439902	0.0786753
OAR14	46565263	46573688	ZNF569	-8.1192	-4.5849	3.591	0.0440581	0.0786753
OAR6	110452894	110485825	BST1	3.10466	-4.58491	9.41799	0.0443993	0.0787902
OAR2	233474708	233476268	Uncharacterized	4.41823	-4.58491	6.10981	0.0447675	0.0787902
OAR2	111367101	111497216	ANXA10	-38.1318	-4.58492	2.03189	0.0448288	0.0787902
OAR23	46984295	47014837	HDHD2	-4.31574	-4.58492	4.33246	0.0449084	0.0787902
OAR21	21858171	21952960	ANO5	7.87053	-4.58494	2.91318	0.0449104	0.0787902
OAR5	41652223	41660237	CSNK1G2	3.58053	-4.58495	6.34842	0.0452496	0.0791077
OAR16	8730865	8813128	TNPO1	8.68233	-4.58497	2.92667	0.0460047	0.0799315
OAR14	45750281	45758820	LRFN3	6.05095	-4.58498	4.69608	0.0466014	0.0799315
OAR26	15156246	15275459	FAT1	9.12128	-4.585	3.42789	0.0466485	0.0799315
OAR20	7483905	7488323	RXRB	8.35851	-4.58501	2.60561	0.0467048	0.0799315
OAR1	39272369	39349979	UBE2U	9.72744	-4.58502	2.39259	0.0471187	0.0799315
OAR3	173785980	173832299	APPL2	-3.47127	-4.58504	5.64466	0.0473135	0.0799315
OAR2	34426462	34849372	NTRK2	2.13503	-4.58506	11.2769	0.0474798	0.0799315
OAR11	38885178	38902405	MLLT6	-8.29688	-4.58506	2.75691	0.0476855	0.0799315
OAR17	53514365	53531179	P2RX4	-2.37507	-4.58507	7.60212	0.0477631	0.0799315
OAR19	56758832	56808481	SYN2	2.39631	-4.5851	8.16693	0.0479021	0.0799315
OAR11	50124527	50129211	PYCR1	3.24106	-4.5851	7.56743	0.0481854	0.0799315
OAR2	105167373	105201055	HPGD	8.4111	-4.58513	3.0398	0.0482226	0.0799315
OAR4	112109155	112121907	LRRC61	3.85736	-4.58513	7.69332	0.0483886	0.0799315
OAR12	45223838	45236234	RNF207	-10.4014	-4.58514	1.3919	0.0484078	0.0799315
OAR1	254995431	255026494	UBA5	-6.8604	-4.58514	3.27638	0.0485373	0.0799315
OAR1	22056606	22079946	GM12824	-8.49408	-4.58514	1.46235	0.048751	0.0799315
OAR7	73299341	73314806	SYNE2	-8.63789	-4.58514	3.11279	0.0491067	0.0799315
OAR2	132661212	132737848	MTX2	10.1086	-4.58519	4.41618	0.049175	0.0799315
OAR26	42685716	42962812	ZNF385D	3.12353	-4.58519	8.24552	0.0493173	0.0799315
OAR3	216288119	216355094	EP300	2.53488	-4.58521	8.56785	0.0493318	0.0799315
OAR4	20548833	20549255	RPL14	-7.64366	-4.58525	3.49647	0.0493598	0.0799315
OAR11	35703647	35711604	SPATA20	-8.7844	-4.58526	2.3349	0.0493718	0.0799315
OAR3	85297434	85302117	GEMIN6	8.90312	-4.58526	4.88823	0.0493977	0.0799315
OAR6	13381418	13460200	AP1AR	3.43497	-4.58527	9.4519	0.0495753	0.0799602
OAR13	46074820	46077319	Uncharacterized	-16.1701	-4.58528	1.01457	0.0499134	0.0799967
OAR1	86241335	86322379	EPS8L3	-9.92709	-4.58528	1.69834	0.0501079	0.0799967
OAR13	74305652	74332169	SLC12A5	10.5687	-4.5853	3.16741	0.050287	0.0799967
OAR4	7614250	7635088	Uncharacterized	-10.8273	-4.58534	1.41914	0.0506478	0.0799967
OAR1	824838	863548	KIF1A	-5.30771	-4.58536	3.67672	0.050735	0.0799967
OAR12	39248189	39297932	DHRS3	-5.72853	-4.58538	2.68484	0.051057	0.0799967
OAR5	14194159	14201148	TRAPPC5	-3.09855	-4.5854	5.73565	0.0513036	0.0799967
OAR15	28607561	28679716	MLL	-8.95847	-4.5854	1.91248	0.0513327	0.0799967
OAR5	40610372	40629154	HCN2	5.80856	-4.58544	5.94166	0.051558	0.0799967
OAR25	27821114	27854810	PSAP	2.27841	-4.58545	13.7776	0.0515743	0.0799967
OAR22	42380163	42589541	CPXM2	-5.0157	-4.58547	4.28345	0.05159	0.0799967
OAR1	40657312	40671607	LEPROT	2.74374	-4.58547	8.92298	0.0517153	0.0799967
OAR18	5089675	5131122	ASB7	-10.425	-4.58548	1.47325	0.0519759	0.0799967
OAR1	175729335	175938180	CCDC80	2.9118	-4.5855	6.75779	0.0519841	0.0799967
OAR2	36727633	36735186	DCTN3	-2.3582	-4.58556	7.591	0.0519978	0.0799967
OAR2	23994543	24126701	SECISBP2	3.64301	-4.58557	6.8166	0.0525033	0.0804496
OAR3	3952498	4086384	AK8	8.23378	-4.58557	2.57624	0.0527112	0.0804496
OAR2	104399154	104425437	FDFT1	-2.61174	-4.58557	6.92445	0.0530478	0.0804496
OAR21	43185605	43193137	KAT5	8.22686	-4.58558	2.03419	0.0530859	0.0804496
OAR3	61655875	61717264	SULT1C1	-15.3373	-4.58559	0.996703	0.0531814	0.0804496
OAR24	4080607	4092336	NAGPA	7.33479	-4.5856	3.99608	0.0532576	0.0804496
OARX	13235138	13258203	ZRSR2	6.62375	-4.5856	5.66094	0.0539572	0.0812608
OAR19	45951095	46638824	CACNA2D3	-5.82816	-4.58566	3.4579	0.0546874	0.0821131
OAR24	35843017	35847949	PCOLCE	-4.73819	-4.58566	5.05895	0.0552395	0.0823105
OAR9	3282522	3391775	B3GAT2	8.1763	-4.58569	2.36758	0.0554768	0.0823105
OAR5	5526442	5529214	GTPBP3	-8.63036	-4.58572	1.94379	0.0554777	0.0823105
OAR2	231256504	231313900	SP110	6.77722	-4.58573	4.40092	0.0554885	0.0823105
OAR22	18036430	18060977	PI4K2A	-10.4014	-4.58573	1.54589	0.0556419	0.0823105
OAR7	7209669	7387312	SV2C	2.65941	-4.58574	7.45212	0.0560324	0.0826436
OAR16	68981449	69236530	IRX1	7.30382	-4.58576	3.09013	0.0572456	0.083831
OAR3	174551022	174694934	NUAK1	8.28089	-4.58576	1.57015	0.0572527	0.083831
OAR17	34048670	34060974	SPRY1	-8.72989	-4.58578	2.74825	0.0573404	0.083831
OAR1	252149482	252467959	EPHB1	-8.66657	-4.58582	3.45906	0.0580398	0.0844681
OAR11	23199972	23227348	KIAA0664	8.44391	-4.58583	4.90983	0.0583813	0.0844681
OAR1	103960132	103970121	THBS3	-3.59552	-4.58583	4.22777	0.0585021	0.0844681
OAR13	2738302	2758523	ANKRD5	7.6177	-4.58585	1.72954	0.0585456	0.0844681
OAR19	13776875	13788906	CTNNB1	-2.87606	-4.58586	7.92902	0.0586209	0.0844681
OAR14	44956335	44964084	LGI4	-7.37309	-4.58586	4.00411	0.058877	0.0845934
OARX	52332598	52391696	USP27X	-9.80323	-4.58586	1.26064	0.0593058	0.0849653
OAR4	65825947	65865183	NOD1	-9.0295	-4.58587	2.02185	0.0595523	0.0850747
OAR2	50594837	50648686	DCAF10	-7.24139	-4.58588	4.44505	0.0599823	0.0851827
OAR14	11872214	11916095	FOXL1	-10.9939	-4.5859	3.65468	0.0601181	0.0851827
OAR13	66592413	66710653	TGM2	-5.24637	-4.58592	3.92634	0.060139	0.0851827
OAR3	10756323	10791012	PPP6C	9.39581	-4.58594	2.23851	0.0607567	0.0854066
OAR11	41335774	41429533	HAP1	-3.31202	-4.58595	5.71271	0.0611152	0.0854066
OAR5	4085312	4101571	LASS1	2.73714	-4.58597	7.02355	0.0612077	0.0854066
OAR11	60730376	60768806	SLC16A6	-5.97732	-4.58597	3.20602	0.0612951	0.0854066
OAR12	71583789	71613822	DIEXF	-3.34897	-4.58599	5.22435	0.0614079	0.0854066
OAR18	67864918	67869692	SIVA1	-2.61628	-4.58601	6.10926	0.0614676	0.0854066
OAR3	3755465	3770157	RALGDS	6.23785	-4.58602	5.15228	0.0615489	0.0854066
OAR2	73044635	73142285	CD274	7.72748	-4.58603	2.25978	0.0616635	0.0854066
OAR23	53765516	53773909	Uncharacterized	-8.42637	-4.58604	2.20526	0.0621566	0.0856385
OAR3	133090566	133091918	MFSD5	-7.50933	-4.58607	2.4879	0.0621735	0.0856385
OAR20	27622473	27678484	Uncharacterized	-5.63603	-4.58609	4.33834	0.0626638	0.0860766
OAR2	231964571	231980334	HTR2B	7.05264	-4.5861	3.58145	0.0629925	0.0862605
OAR9	93773548	93782442	DSCC1	-8.31166	-4.5861	3.11244	0.0631427	0.0862605
OAR14	34485818	34527388	CTCF	3.3454	-4.5861	7.51441	0.0634027	0.0863797
OAR20	27432390	27439065	MRPS18B	-6.61864	-4.58613	2.46375	0.0636794	0.086521
OAR4	106421225	106433714	FAM115C	-8.20349	-4.58615	1.64403	0.0643332	0.0871724
OAR7	70356774	70594205	PRKCH	3.07888	-4.58616	6.47392	0.0647948	0.0875606
OAR14	28745512	29140552	CDH8	6.70565	-4.58616	5.23486	0.0650556	0.0876761
OAR22	16385855	16404915	TCTN3	-8.26519	-4.58616	2.5836	0.0653442	0.0878283
OAR9	90661163	90661486	RALYL	-7.23272	-4.5862	2.6557	0.0657032	0.0880741
OAR15	80680144	80688278	B3GAT1	-7.61972	-4.58621	2.78018	0.0659794	0.0882078
OAR6	3657737	3663110	CCNA2	-4.18935	-4.58622	5.17778	0.0665763	0.0887684
OAR11	41805046	41868823	STAT5B	-2.38621	-4.58624	7.23888	0.0684317	0.0909996
OAR24	3019423	3021668	DNASE1	7.09361	-4.58625	2.60278	0.0686584	0.0910589
OAR23	21435399	21443010	Uncharacterized	-4.50994	-4.58626	3.93643	0.0692859	0.0914138
OAR11	39969658	39978033	Uncharacterized	2.44939	-4.58627	7.68002	0.0693419	0.0914138
OAR3	2013	90564	CACNA1B	7.53078	-4.5863	5.3073	0.0694745	0.0914138
OAR3	216092342	216115705	ST13	-6.96033	-4.58631	3.51601	0.0696768	0.0914393
OAR1	182069331	182088670	IGSF11	-9.77045	-4.58632	2.03169	0.0700796	0.0915028
OAR12	43730706	43863945	CAMTA1	2.73246	-4.58632	9.32332	0.0702131	0.0915028
OAR9	86132540	86164455	TMEM64	-7.6692	-4.58632	2.63362	0.0704837	0.0915028
OAR18	54122020	54190411	TP53BP1	-3.11747	-4.58636	6.2183	0.0705732	0.0915028
OAR22	23245303	23491951	SH3PXD2A	-6.15479	-4.58637	3.28859	0.0706744	0.0915028
OAR3	95999143	96100093	SLC4A5	7.00479	-4.58638	2.64009	0.0709475	0.0915028
OAR3	46546406	46739009	USP34	2.80467	-4.58639	6.55075	0.0711019	0.0915028
OAR17	40060518	40102494	ETFDH	3.67596	-4.5864	6.5562	0.0713696	0.0915028
OAR2	142355031	142449348	SCN1A	7.02045	-4.5864	2.88559	0.0713722	0.0915028
OAR22	34367463	34393827	TRUB1	6.54425	-4.5864	4.1105	0.0718669	0.0919014
OAR10	11687406	11692133	KBTBD6	2.70347	-4.58641	7.12707	0.0724174	0.0923691
OAR20	27386575	27389439	NRM	-4.36871	-4.58641	4.04927	0.0726032	0.0923705
OAR19	56460158	56536134	TSEN2	-8.04614	-4.58642	1.69825	0.0729288	0.0925492
OAR17	47776225	47893103	GLT1D1	-13.8116	-4.58642	1.24027	0.0739279	0.0934466
OAR9	53006883	53023620	PEX2	3.63036	-4.58644	6.61588	0.0740097	0.0934466
OAR4	77244620	77253351	AEBP1	-2.74394	-4.58644	6.90922	0.0751274	0.0946062
OAR11	50597855	50652441	SLC38A10	-2.53944	-4.58644	7.45311	0.0753065	0.0946062
OAR2	216309355	216378137	FN1	-8.61501	-4.58645	2.91389	0.0761829	0.095279
OAR3	81314004	81498696	MTA3	6.70084	-4.58646	3.63065	0.0762232	0.095279
OAR11	39318442	39410035	FBXL20	6.62467	-4.58649	3.39922	0.0771437	0.0961892
OAR8	88260078	88363038	Uncharacterized	7.36297	-4.5865	1.84224	0.0773627	0.0962222
OAR6	6185870	6222922	USP53	-5.55086	-4.5865	3.87281	0.0778831	0.0966291
OAR3	209560273	209604147	Uncharacterized	7.21377	-4.58651	4.18599	0.0782197	0.0968066
OAR3	102602949	102684437	INPP4A	2.50212	-4.58651	7.25397	0.0787153	0.0971793
OAR14	38910320	38925099	ZNF23	5.37223	-4.58652	5.71158	0.079773	0.09807
OAR24	3911079	3974519	GLYR1	5.07223	-4.58654	4.95325	0.0798289	0.09807
OAR2	185907304	185913362	TSN	-8.46065	-4.58655	1.31855	0.0804399	0.0985783
OAR1	93665420	93818141	TRIM45	-7.63059	-4.58656	2.87297	0.0806519	0.0985965
OAR8	23538195	23572475	HDAC2	2.57824	-4.58657	8.66878	0.0810356	0.0988239
OAR12	10530257	10532813	RGS2	-7.15528	-4.58658	2.21883	0.0814689	0.0991106
OAR5	35336446	35355119	CLTB	-2.13903	-4.58659	8.25467	0.0822164	0.0997772
OAR2	150759554	150827799	ACVR1	-7.15938	-4.5866	2.08841	0.0829266	0.100395
OAR2	44958715	45073429	Uncharacterized	-12.3836	-4.58663	1.07721	0.0831484	0.100421
OAR1	40548750	40656343	DNAJC6	-3.12053	-4.58664	5.60826	0.0853966	0.102888
OAR22	43241960	43267137	METTL10	3.18225	-4.58664	6.40515	0.0856085	0.102895
OAR15	62573099	62605693	FBXO3	4.90522	-4.58664	5.14139	0.0862728	0.103445
OARX	8821182	8850851	AMELX	7.35104	-4.58665	2.18472	0.087982	0.105242
OAR4	44059933	44130804	FAM185A	8.38042	-4.58666	2.27049	0.0892209	0.106469
OAR4	32200161	32226417	CCDC126	7.13298	-4.58667	1.6839	0.0895046	0.106553
OAR14	42781873	42836994	GPATCH1	-8.1538	-4.58667	2.66122	0.0903231	0.107272
OAR20	9920838	10077705	SLC26A8	-2.83806	-4.58668	5.88512	0.0910239	0.107626
OAR11	13558318	13620425	HNF1B	-12.8991	-4.58669	0.934188	0.091052	0.107626
OAR3	10727108	10750027	RABEPK	-2.96941	-4.58669	5.19235	0.0927345	0.109357
OAR7	40826695	40860746	PYGL	-5.45614	-4.58672	4.09974	0.0931576	0.109597
OAR10	19718100	19744737	CLLD6	6.49425	-4.58672	5.27724	0.093921	0.110236
OAR1	90329544	90339845	BCL2L15	7.60194	-4.58672	1.9367	0.0948255	0.1108
OAR1	189134775	189170311	TCTEX1D2	-4.07731	-4.58672	4.6047	0.0948447	0.1108
OAR2	94840670	94895759	REXO1	-12.3836	-4.58672	1.4679	0.0964929	0.112383
OAR11	25741700	25748851	RPAIN	8.36804	-4.58675	3.28471	0.0966492	0.112383
OAR1	37279376	37351058	KANK4	-9.28808	-4.58677	1.08256	0.0971393	0.112495
OAR21	40346083	40350301	B3GAT3	7.90308	-4.58679	3.66674	0.0971961	0.112495
OAR14	1148206	1166936	DDX19B	6.93662	-4.5868	3.73642	0.097501	0.112588
OAR3	45946741	46116859	COMMD1	-2.83167	-4.5868	7.13119	0.0980818	0.112847
OAR3	98995297	99007482	MFSD9	-6.94174	-4.58683	2.44083	0.0981766	0.112847
OAR2	119230042	119269488	COL3A1	-4.90519	-4.58685	4.33977	0.0985876	0.113059
OAR4	114526885	114574712	ACTR3B	5.32291	-4.58685	5.26377	0.0988601	0.113112
OAR5	37450308	37469760	MGAT1	2.17049	-4.58685	9.69567	0.0994222	0.113496
OAR18	3296373	3374651	GABRA5	7.15326	-4.58688	2.07757	0.101074	0.114881
OAR1	237003297	237046552	CP	6.51719	-4.58688	4.7375	0.101096	0.114881
OAR22	41646126	41696803	IKZF5	5.54685	-4.58689	5.16981	0.102735	0.11648
OARX	53462043	53468846	ZNF182	7.79927	-4.58689	2.08548	0.103816	0.117439
OAR5	5727430	5754527	HAUS8	-4.63233	-4.58689	4.06493	0.104899	0.118396
OAR7	64508048	64544034	LGALS3	-6.25486	-4.5869	2.86287	0.105361	0.118624
OAR13	53465401	53465912	PPDPF	-3.37713	-4.5869	6.5699	0.105576	0.118624
OAR10	25400303	25453683	SPG20	-2.58851	-4.58693	8.77182	0.107578	0.120476
OAR12	3251143	3264163	FAM72A	14.1577	-4.58694	5.41458	0.107706	0.120476
OAR13	65654775	65704669	C20ORF132	7.56857	-4.58694	1.37642	0.108102	0.120649
OAR3	34364035	34365125	KRTCAP3	-2.78045	-4.58695	5.43581	0.108729	0.121068
OAR7	21301699	21355712	SLC7A8	2.72315	-4.58695	7.0612	0.108961	0.121068
OAR1	63359961	63395115	SEP15	7.91329	-4.58696	1.72244	0.110736	0.122541
OAR19	48956896	48964787	RRP9	-3.76746	-4.58696	5.66569	0.110777	0.122541
OAR14	6789456	6878522	CDYL2	-9.42494	-4.58699	1.34885	0.11184	0.123036
OAR9	53010961	53069096	Uncharacterized	-7.30526	-4.58699	2.32853	0.111864	0.123036
OAR12	2163225	2237893	RBBP5	-6.83808	-4.587	2.07731	0.111963	0.123036
OAR1	116812246	116914945	POGK	7.02014	-4.58701	4.05466	0.112399	0.123244
OAR9	13783029	13790833	PARP10	6.23668	-4.58701	3.19834	0.113195	0.123845
OAR20	6318526	6616479	C6ORF142	-6.95323	-4.58702	3.4596	0.113665	0.123854
OAR1	176619068	176691988	SIDT1	7.26433	-4.58702	2.48163	0.113839	0.123854
OAR7	41852024	41929705	Uncharacterized	2.3243	-4.58703	8.50126	0.114073	0.123854
OAR10	18432585	18565525	RB1	-6.74566	-4.58704	3.38101	0.114193	0.123854
OAR3	58600987	58601760	KRCC1	-9.28808	-4.58705	1.80983	0.11475	0.124189
OAR2	100738760	100864508	CLU	2.20441	-4.58705	9.9263	0.115176	0.124229
OAR17	19959248	19972315	PCDH18	7.08847	-4.58707	2.23065	0.115284	0.124229
OAR3	134111451	134162231	NR4A1	-8.13529	-4.58708	2.3144	0.11576	0.124319
OAR15	56360797	56367995	LIN7C	-3.36356	-4.58709	5.10912	0.115865	0.124319
OAR17	60693761	60714949	PLBD2	7.07183	-4.5871	4.37389	0.116482	0.124454
OAR11	50811968	50829148	CHMP6	5.06693	-4.58711	5.56089	0.116723	0.124454
OAR24	1734664	1742032	E4F1	-4.77837	-4.58712	4.43517	0.116738	0.124454
OAR7	22967399	23004178	CHD8	-5.42586	-4.58715	3.78703	0.117347	0.124837
OAR3	178967375	179029500	RBFOX2	-7.86638	-4.58715	2.1689	0.118193	0.125471
OAR8	83369610	83440796	MAP3K4	-7.74413	-4.58718	2.45812	0.118513	0.125544
OAR1	234864053	234947840	P2RY14	-7.62441	-4.58719	2.55677	0.119483	0.126167
OAR11	20053529	20063775	Uncharacterized	6.76285	-4.58722	3.17691	0.119607	0.126167
OAR9	4052191	4514510	COL19A1	-9.42494	-4.58722	1.6211	0.120361	0.126696
OAR16	10510057	10544952	SLC30A5	2.92671	-4.58726	6.37738	0.122039	0.128192
OAR12	54241799	54247895	CACYBP	6.65255	-4.58727	3.69214	0.123097	0.129033
OAR1	69236404	69278428	FAM69A	7.87456	-4.58728	2.35748	0.123583	0.129271
OAR20	26352073	26353818	EGFL8	-3.07947	-4.58729	4.66801	0.12445	0.129837
OAR11	24959180	25035030	PITPNM3	8.02182	-4.5873	2.05543	0.124644	0.129837
OAR14	12042511	12330119	MEIR5	-6.53248	-4.58731	1.66538	0.124952	0.129888
OAR18	19563415	19571919	HAPLN3	-8.44828	-4.58734	2.26052	0.126252	0.130967
OAR21	49003023	49006440	CTSD	-2.17553	-4.58735	8.31019	0.127183	0.13166
OAR3	182636596	182668041	C12ORF35	4.11603	-4.58738	7.84592	0.12892	0.132882
OAR19	47044394	47059322	IL17RB	-4.47871	-4.58738	4.15445	0.129037	0.132882
OAR13	53947851	54120981	GATA5	-7.59536	-4.58739	3.18089	0.129161	0.132882
OAR14	48887438	48906701	PRX	-7.27764	-4.58742	2.5381	0.131795	0.135168
OAR4	92905828	92937697	KCP	-8.90773	-4.58745	1.8057	0.131924	0.135168
OAR19	56048266	56092106	RHO	-7.51722	-4.58745	2.88366	0.134045	0.13706
OAR3	161878994	161885796	ARHGAP9	6.67082	-4.58746	1.70285	0.136873	0.139666
OAR19	32170177	32366885	FRMD4B	6.36126	-4.58746	3.81878	0.143205	0.14583
OAR24	29062550	29149254	WBSCR17	-7.79325	-4.58747	1.62605	0.14399	0.146117
OAR1	226894201	226935423	RARRES1	-3.69859	-4.58749	5.06689	0.144072	0.146117
OAR7	83224883	83233045	FAM164C	6.83762	-4.58749	1.15271	0.14531	0.147075
OAR23	22045902	22046852	ZNF271	6.78071	-4.58749	3.22177	0.150005	0.15152
OAR14	60271747	60274699	TSEN34	2.32212	-4.5875	9.13683	0.154347	0.155591
OAR6	34154086	34321413	FAM190A	-7.92795	-4.58752	1.88353	0.154869	0.155804
OAR5	37917123	37930660	HLA-A	-6.02206	-4.58752	3.13512	0.157624	0.158257
OAR13	74638997	74664789	ELMO2	8.85013	-4.58756	2.26219	0.161602	0.161926
OAR1	109267606	109296631	IGSF9	-8.90773	-4.58756	1.14536	0.163343	0.163343
